# Supplementary material for: Perception and reasons for the choice of informal provider among women receiving antenatal care services from traditional birth attendants in rural communities of Lagos state, Nigeria
Source: PLoS One. 2024 Jun 13;19(6):e0304856. doi: 10.1371/journal.pone.0304856 (PMC11175510; doi:10.1371/journal.pone.0304856)
Supplement: S1 Appendix — (XLS) [file pone.0304856.s001.xls]

## Sheet: PLOS ONE DATA
Q1.AGEOFRESPONDENT	Q2.RELIGION	Q3.MARITALSTATUS	Q4.ETHNICGROUP	Q5.HIGHESTEDUCATIONALQUALIFICATION	Q6.EMPLOYMENTSTATUSOFRESPONDENT	Q7.AVERAGEMONTHLYINCOMEOFRESPONDENTS	Q8.BIRTHORDER	Q9.NUMBEROFPREVIOUSPREGNANCIES	Q10.WHOMADEDECISIONTOUSETBA	Q11.AGEOFSPOUSE	Q12.EDUCATIONALQUALIFICATIONOFSPOUSE	Q13.EMPLOYMENTSTATUSOFSPOUSE	Q14.MONTHLYINCOMEOFSPOUSE	Q15.NUMBEROFWIVES	Q16.THESERVICESPROVIDEDBYTHETBAACHIEVESEXPECTEDRESULTS	Q17.TBASHAVETHENECESSARYSKILLTOPERFORMDELIVERIES	Q18.TBAsUSESTERILEEQUIPMENTFORDELIVERY	Q19.TBAsCANPERFORMCAESERIANSECTION	Q20.THECAREPROVIDEDBYTHETBACANNOTRESULTINCOMPLICATIONS	Q21.TBASSHOULDBEINTEGRATEDINTOMODERNHEALTHCARE	Q22.TBASSHOULDNOTBESTOPPED	Q23.TBASCANDETECTBIRTHDEFECTS	Q24.TBASERVICESARESTANDARD	Q25.TBAHOMESARECLEANERTHANHOSPITALS	Q26.ITRUSTTHESERVICESOFTBAMORETHANHOSPITALS	Q27.THEMEDICINEPROVIDEDBYTBAISMOREEFFECTIVETHANMODERNMEDICINE	Q28.TBASAREOLDERSOTHEYAREMOREEXPERIENCEDTHANMOSTHEALTHCAREPROVID	Q29.TBAsOFFERMOREPRIVACYTHANHOSPITALS	Q30.TBAsOFFERBETTEREMOTIONALANDPSYCHOLOGICALSUPPORTTHANHOSPITALS	Q3YES.USEDTBABEFORE	Q32.TBAsARECHEAPER	Q33.TBAISCLOSERTOMYHOUSE	Q34.SCAREDOFCS	Q35.TBASTAFFAREWELCOMINGANDHOSPITABLE	Q36.TBAsOFFERSPIRITUALPROTECTION	Q37.TRANSPORTATIONTOTHEHOSPITALISDIFFICULT	Q38.IHAVEHEARDNUMEROUSPOSITIVEREVIEWSABOUTTBAs	Q39.HEALTHWORKERSARESHORTSTAFFEDATTHEHOSPITAL	Q40.THEWAITINGTIMEATTHEHOSPITALISTOOLONG	Q41.IDONOTLIKEINJECTIONSANDTABLETS	Q42.TBAONLYHEALTHPROVIDER	Q43.OTHERHEALTHPROVIDER	Q44.ANTENATALSERVICES	Q45.DELIVERYSERVICES	Q46.SPIRITUALCONSULTATION	Q47.CHILDTREATMENT	Q48.WEIGHTCHECK	Q49.BPCHECK	Q50.ULTRASOUNDSCAN
29	1	1	1	3	1	1	2	1	1	32	3	1	2	ONE	2	2	3	5	2	4	4	1	2	3	4	4	5	3	3	YES	NO	NO	NO	NO	NO	NO	YES	NO	NO	NO	1		YES	YES	YES	NO	EVERY ANTENATAL VISIT	EVERY ANTENATAL VISIT	YES
27	2	1	1	4	4	1	2	1	2	37	4	1	3	ONE	2	2	4	4	2	2	4	2	2	3	4	4	4	3	3	YES	NO	NO	NO	NO	YES	NO	YES	NO	NO	NO	2	GENERAL HOSPITAL	YES	YES	NO	NO	EVERY ANTENATAL VISIT	EVERY ANTENATAL VISIT	YES
29	2	1	1	4	1	1	2	4	1	36	3	4	1	ONE	2	3	3	4	3	3	3	3	3	3	3	3	3	3	3	NO	NO	NO	NO	NO	NO	NO	YES	NO	NO	NO	1		YES	YES	NO	NO	EVERY ANTENATAL VISIT	EVERY ANTENATAL VISIT	YES
28	1	1	1	2	3	2	3	2	2	48	4	2	3	MORE THAN ONE	1	2	3	4	2	4	4	2	2	4	2	2	5	2	2	YES	NO	YES	YES	YES	YES	NO	YES	YES	YES	NO	1		YES	YES	YES	YES	EVERY ANTENATAL VISIT	EVERY ANTENATAL VISIT	YES
20	2	1	1	4	3	1	1	0	3	27	3	1	1	ONE	2	2	2	4	2	1	5	2	2	2	2	2	4	4	2	NO	NO	NO	YES	YES	YES	NO	YES	NO	NO	NO	2	PRIVATE	YES	YES	NO	NO	EVERY ANTENATAL VISIT	EVERY ANTENATAL VISIT	YES
32	2	1	3	3	3	2	3	4	2	37	2	1	2	MORE THAN ONE	2	1	3	4	1	1	5	2	2	2	1	2	2	2	2	YES	NO	NO	YES	YES	YES	NO	YES	NO	YES	YES	1		YES	YES	YES	YES	EVERY ANTENATAL VISIT	EVERY ANTENATAL VISIT	YES
27	1	1	1	1	1	1	2	1	2	43	2	3	1	ONE	2	2	3	3	1	3	4	3	2	3	1	3	3	2	2	YES	YES	YES	YES	YES	NO	NO	NO	NO	NO	YES	1		YES	YES	NO	YES	EVERY ANTENATAL VISIT	EVERY ANTENATAL VISIT	YES
31	2	1	1	3	4	2	2	1	2	44	3	4	2	MORE THAN ONE	1	2	2	5	1	1	5	2	3	3	1	3	4	2	2	NO	NO	NO	YES	YES	YES	NO	YES	NO	NO	NO	2	GENERAL HOSPITAL	YES	NO	YES	NO	EVERY ANTENATAL VISIT	EVERY ANTENATAL VISIT	YES
21	1	1	1	2	4	1	3	2	2	24	3	3	1	ONE	1	2	4	3	2	3	4	3	2	2	1	1	4	3	2	YES	YES	NO	YES	YES	NO	NO	YES	NO	NO	NO	1		YES	YES	NO	YES	EVERY ANTENATAL VISIT	EVERY ANTENATAL VISIT	NO
36	2	1	1	1	3	2	>4	5	1	43	3	1	2	ONE	1	2	2	4	2	1	5	3	2	2	2	2	4	2	2	YES	YES	YES	YES	NO	NO	NO	NO	NO	NO	YES	1		YES	YES	NO	NO	EVERY ANTENATAL VISIT	EVERY ANTENATAL VISIT	YES
26	1	2	1	3	3	1	1	0	1	#NULL!	#NULL!	#NULL!	#NULL!		2	1	2	5	1	2	5	3	3	3	2	3	3	3	2	NO	YES	YES	NO	YES	YES	NO	NO	NO	NO	YES	1		YES	YES	YES	NO	EVERY ANTENATAL VISIT	EVERY ANTENATAL VISIT	YES
30	1	1	1	3	1	2	4	4	3	35	3	2	2	ONE	1	1	2	5	1	1	5	3	3	5	3	3	3	3	4	YES	NO	YES	NO	YES	NO	YES	NO	YES	NO	YES	2	PRIVATE	YES	NO	YES	NO	ONCE IN A WHILE	ONCE IN A WHILE	YES
25	1	1	1	3	3	1	2	2	2	28	3	1	4	ONE	1	1	1	5	2	2	4	1	1	4	4	4	5	4	3	NO	YES	YES	YES	YES	NO	YES	YES	YES	YES	YES	2	PHC	YES	NO	NO	NO	EVERY ANTENATAL VISIT	EVERY ANTENATAL VISIT	YES
20	2	1	1	2	3	1	2	1	3	31	2	1	3	ONE	2	2	2	5	2	4	4	1	1	2	2	2	4	1	4	YES	YES	YES	NO	YES	YES	NO	NO	YES	YES	YES	1		YES	YES	YES	NO	EVERY ANTENATAL VISIT	EVERY ANTENATAL VISIT	YES
37	2	1	3	3	1	1	3	2	1	39	3	1	1	ONE	2	2	2	5	2	3	3	2	2	3	3	3	4	2	2	YES	YES	YES	YES	YES	NO	NO	YES	NO	NO	YES	1		YES	YES	YES	NO	EVERY ANTENATAL VISIT	EVERY ANTENATAL VISIT	YES
33	2	1	3	4	5	2	2	1	1	37	3	2	4	ONE	1	1	1	5	1	1	5	1	2	3	2	2	2	2	2	YES	NO	NO	YES	YES	YES	NO	YES	NO	NO	NO	1		YES	YES	YES	YES	EVERY ANTENATAL VISIT	EVERY ANTENATAL VISIT	YES
35	1	1	1	3	1	1	3	2	2	39	3	1	1	ONE	2	1	2	5	1	1	5	2	2	3	1	1	2	1	4	YES	YES	YES	YES	YES	YES	NO	NO	NO	YES	YES	1		YES	YES	YES	YES	EVERY ANTENATAL VISIT	EVERY ANTENATAL VISIT	YES
22	2	1	1	3	1	1	2	1	2	54	4	2	2	MORE THAN ONE	1	1	1	4	2	1	4	2	2	2	2	2	3	1	4	YES	NO	NO	YES	YES	YES	NO	NO	YES	YES	YES	2	GENERAL HOSPITAL	YES	YES	YES	YES	EVERY ANTENATAL VISIT	EVERY ANTENATAL VISIT	YES
36	1	1	1	3	3	1	3	2	1	37	3	2	3	ONE	2	1	3	5	3	5	5	2	3	2	2	3	2	2	2	YES	NO	YES	NO	YES	YES	NO	YES	NO	NO	NO	2	PRIVATE	YES	YES	YES	NO	EVERY ANTENATAL VISIT	EVERY ANTENATAL VISIT	YES
27	2	1	3	2	1	2	2	1	2	48	3	1	2	MORE THAN ONE	2	2	3	3	3	5	4	2	3	3	3	3	3	2	3	YES	YES	YES	YES	YES	YES	YES	YES	NO	NO	NO	1		YES	YES	YES	YES	EVERY ANTENATAL VISIT	EVERY ANTENATAL VISIT	YES
33	2	3	1	3	1	2	3	5	1	#NULL!	#NULL!	#NULL!	#NULL!		1	1	3	5	3	5	5	3	2	3	3	2	4	2	2	YES	NO	YES	NO	NO	YES	NO	YES	NO	NO	NO	2	CHURCH/FAITH-BASED CLINICS	YES	YES	YES	YES	EVERY ANTENATAL VISIT	EVERY ANTENATAL VISIT	YES
19	1	1	1	3	1	1	1	0	3	26	3	1	2	ONE	2	3	3	5	3	3	3	3	3	3	3	3	3	3	3	NO	YES	YES	NO	NO	NO	NO	YES	NO	NO	NO	1		YES	YES	NO	NO	EVERY ANTENATAL VISIT	EVERY ANTENATAL VISIT	YES
37	1	1	1	3	1	2	3	2	1	63	3	3	4	MORE THAN ONE	1	1	1	3	2	4	5	3	3	3	2	3	2	2	3	YES	NO	NO	NO	NO	YES	NO	YES	NO	NO	NO	1		YES	YES	YES	NO	EVERY ANTENATAL VISIT	EVERY ANTENATAL VISIT	YES
23	1	1	3	1	1	1	1	0	2	27	3	1	1	ONE	2	1	2	4	2	4	4	4	3	3	2	2	4	4	2	NO	YES	NO	YES	YES	YES	NO	YES	NO	NO	NO	1		YES	YES	NO	NO	EVERY ANTENATAL VISIT	EVERY ANTENATAL VISIT	YES
20	2	1	1	3	5	1	1	1	2	33	3	1	2	ONE	2	2	2	3	2	4	4	3	3	3	3	3	4	3	2	NO	YES	YES	NO	YES	NO	YES	YES	NO	NO	YES	1		YES	YES	YES	NO	EVERY ANTENATAL VISIT	EVERY ANTENATAL VISIT	YES
21	2	1	1	2	4	1	2	1	1	35	3	6	1	ONE	1	2	3	3	2	3	3	2	3	3	2	2	2	2	2	NO	YES	YES	YES	YES	YES	YES	YES	NO	YES	NO	1		YES	YES	NO	NO	EVERY ANTENATAL VISIT	EVERY ANTENATAL VISIT	YES
24	1	1	1	4	1	1	1	0	3	29	4	4	2	ONE	2	3	3	3	3	4	4	4	3	3	3	3	3	2	3	NO	NO	YES	NO	NO	NO	YES	NO	YES	NO	NO	2	GENERAL HOSPITAL	YES	YES	YES	NO	EVERY ANTENATAL VISIT	EVERY ANTENATAL VISIT	YES
29	1	1	3	2	1	2	2	1	2	35	4	5	1	ONE	2	3	3	4	3	2	4	3	2	3	3	3	2	3	3	NO	NO	NO	NO	NO	YES	NO	YES	NO	NO	NO	1		YES	YES	YES	NO	EVERY ANTENATAL VISIT	EVERY ANTENATAL VISIT	YES
31	2	1	1	1	3	1	4	3	1	39	3	1	2	ONE	1	1	2	3	3	4	4	2	2	3	3	2	4	2	2	YES	YES	NO	NO	YES	YES	NO	YES	NO	NO	NO	2	GENERAL HOSPITAL	YES	YES	YES	YES	EVERY ANTENATAL VISIT	EVERY ANTENATAL VISIT	YES
36	1	1	1	2	3	1	2	1	1	44	3	3	3	ONE	2	2	4	4	2	4	5	2	2	3	2	2	3	2	2	NO	NO	NO	NO	NO	YES	NO	YES	NO	NO	NO	1		YES	YES	YES	YES	EVERY ANTENATAL VISIT	EVERY ANTENATAL VISIT	YES
39	2	1	1	3	1	2	>4	6	1	51	4	5	3	ONE	1	1	3	4	2	2	4	2	2	3	2	3	4	3	3	YES	NO	YES	NO	YES	YES	YES	YES	NO	NO	NO	2	PRIVATE	YES	YES	YES	YES	EVERY ANTENATAL VISIT	EVERY ANTENATAL VISIT	YES
34	2	3	3	3	1	2	2	3	1	#NULL!	#NULL!	#NULL!	#NULL!		2	1	3	3	2	3	4	2	2	3	2	3	3	2	2	YES	NO	YES	NO	YES	YES	NO	YES	NO	NO	NO	1		YES	YES	YES	NO	EVERY ANTENATAL VISIT	EVERY ANTENATAL VISIT	NO
27	1	1	1	2	3	1	3	4	2	42	3	1	3	MORE THAN ONE	2	2	3	4	3	4	4	2	3	3	2	1	4	3	2	YES	NO	NO	YES	NO	YES	NO	YES	NO	NO	NO	1		YES	YES	YES	YES	EVERY ANTENATAL VISIT	EVERY ANTENATAL VISIT	YES
38	2	1	3	1	1	1	>4	4	1	39	3	1	2	ONE	1	2	3	4	4	4	5	2	3	2	2	3	4	2	2	YES	NO	NO	NO	YES	NO	NO	NO	YES	NO	NO	1		YES	YES	NO	NO	EVERY ANTENATAL VISIT	EVERY ANTENATAL VISIT	YES
19	2	1	1	3	3	1	1	1	3	22	4	3	1	ONE	2	3	4	4	4	5	3	2	3	3	1	1	2	3	2	YES	YES	YES	NO	YES	NO	NO	YES	NO	NO	NO	1		YES	YES	NO	NO	EVERY ANTENATAL VISIT	EVERY ANTENATAL VISIT	NO
26	1	1	3	1	3	2	2	1	1	46	3	3	2	MORE THAN ONE	1	2	3	3	2	5	3	2	2	2	2	1	4	3	3	YES	NO	NO	YES	YES	YES	YES	YES	NO	YES	NO	1		YES	YES	YES	YES	EVERY ANTENATAL VISIT	EVERY ANTENATAL VISIT	NO
36	2	1	1	4	5	2	3	3	2	37	3	1	2	ONE	1	2	2	4	2	1	3	3	3	4	2	2	5	2	2	YES	YES	YES	YES	YES	NO	NO	NO	NO	YES	YES	1		YES	YES	YES	NO	EVERY ANTENATAL VISIT	EVERY ANTENATAL VISIT	YES
35	1	1	1	2	1	1	>4	6	1	39	1	3	1	ONE	1	1	3	4	2	1	5	2	1	5	1	1	4	1	4	YES	YES	NO	NO	NO	YES	NO	NO	YES	YES	YES	1		YES	YES	YES	YES	EVERY ANTENATAL VISIT	EVERY ANTENATAL VISIT	NO
28	2	1	1	2	1	2	3	2	2	31	3	1	2	ONE	2	2	3	5	2	1	3	2	2	4	3	3	4	3	2	NO	YES	NO	YES	YES	YES	YES	NO	YES	YES	YES	2	PHC	YES	NO	YES	NO	EVERY ANTENATAL VISIT	EVERY ANTENATAL VISIT	YES
24	2	1	1	4	5	2	1	0	3	39	3	1	2	ONE	1	2	3	3	2	1	4	3	2	4	3	3	4	3	2	NO	NO	NO	YES	YES	YES	NO	YES	NO	NO	NO	2	PRIVATE	YES	NO	NO	NO	EVERY ANTENATAL VISIT	EVERY ANTENATAL VISIT	YES
22	1	1	1	3	1	1	2	1	2	23	2	6	1	ONE	2	2	4	3	1	1	4	2	2	4	2	2	4	2	2	YES	YES	YES	YES	YES	NO	YES	YES	YES	YES	NO	1		YES	YES	NO	NO	EVERY ANTENATAL VISIT	EVERY ANTENATAL VISIT	YES
25	2	1	1	2	3	1	2	2	2	36	2	1	2	ONE	1	1	3	4	2	2	4	2	2	4	2	2	4	2	2	YES	NO	NO	YES	YES	YES	YES	YES	YES	YES	NO	1		YES	YES	YES	NO	EVERY ANTENATAL VISIT	EVERY ANTENATAL VISIT	YES
24	2	1	1	3	4	1	2	1	3	27	3	3	2	ONE	2	2	3	4	1	3	2	3	2	4	3	2	4	2	2	NO	YES	NO	NO	YES	YES	NO	YES	NO	NO	NO	2	GENERAL HOSPITAL	YES	NO	YES	NO	EVERY ANTENATAL VISIT	EVERY ANTENATAL VISIT	YES
38	1	1	3	2	1	1	4	4	1	42	3	3	1	ONE	2	2	4	5	1	1	5	2	2	5	2	1	3	1	2	YES	NO	YES	YES	YES	YES	YES	NO	YES	NO	YES	1		YES	YES	YES	YES	EVERY ANTENATAL VISIT	EVERY ANTENATAL VISIT	YES
25	1	1	1	3	4	1	2	1	1	28	3	3	1	ONE	2	2	3	3	1	2	3	3	2	4	2	2	2	3	2	NO	YES	YES	YES	NO	YES	YES	NO	NO	YES	NO	1		YES	YES	YES	NO	EVERY ANTENATAL VISIT	EVERY ANTENATAL VISIT	YES
30	1	1	2	3	3	1	4	3	3	41	3	3	2	ONE	2	2	4	4	2	1	4	3	3	5	2	2	3	2	2	YES	NO	NO	YES	YES	YES	YES	YES	NO	NO	NO	1		YES	YES	YES	NO	EVERY ANTENATAL VISIT	EVERY ANTENATAL VISIT	YES
27	2	1	1	3	1	2	2	3	1	30	3	1	2	ONE	2	2	4	5	1	1	4	2	2	4	2	2	4	2	3	YES	NO	YES	YES	NO	YES	YES	NO	YES	YES	NO	1		YES	YES	YES	NO	EVERY ANTENATAL VISIT	EVERY ANTENATAL VISIT	YES
23	2	1	1	2	3	1	2	1	2	27	3	1	1	ONE	1	1	2	3	2	2	5	2	2	2	1	1	5	2	2	YES	YES	YES	YES	YES	NO	YES	NO	YES	NO	NO	1		YES	YES	YES	YES	EVERY ANTENATAL VISIT	EVERY ANTENATAL VISIT	NO
25	1	1	3	3	1	2	1	0	2	52	3	3	3	MORE THAN ONE	2	3	3	3	2	2	3	3	3	4	3	3	3	3	3	NO	NO	YES	YES	NO	NO	NO	NO	NO	NO	NO	1		YES	YES	YES	NO	EVERY ANTENATAL VISIT	EVERY ANTENATAL VISIT	YES
26	2	1	1	3	4	1	2	1	2	39	4	3	2	MORE THAN ONE	2	3	5	4	2	1	4	3	3	3	3	3	4	3	3	NO	NO	NO	NO	NO	YES	NO	YES	NO	NO	NO	2	PRIVATE	YES	NO	YES	NO	EVERY ANTENATAL VISIT	EVERY ANTENATAL VISIT	YES
40	1	1	1	3	3	2	4	4	1	48	4	2	3	ONE	2	2	3	5	2	1	4	2	2	3	3	3	4	3	2	NO	NO	NO	YES	YES	NO	NO	YES	NO	NO	NO	2	CHURCH/FAITH-BASED CLINICS	YES	NO	NO	NO	EVERY ANTENATAL VISIT	EVERY ANTENATAL VISIT	YES
30	1	1	3	2	1	1	3	2	1	34	3	1	3	ONE	1	2	4	5	2	1	5	2	2	4	2	2	3	2	2	YES	YES	YES	NO	YES	YES	NO	NO	NO	NO	NO	1		YES	YES	YES	YES	EVERY ANTENATAL VISIT	EVERY ANTENATAL VISIT	YES
35	1	1	1	2	1	1	4	3	2	41	3	1	3	ONE	2	1	5	3	3	2	4	3	2	3	2	3	5	4	3	NO	NO	NO	YES	NO	YES	NO	NO	NO	NO	NO	2	PHC	YES	NO	NO	NO	EVERY ANTENATAL VISIT	EVERY ANTENATAL VISIT	YES
31	2	1	3	1	1	2	3	3	1	53	2	1	2	MORE THAN ONE	2	2	3	3	3	1	4	2	3	3	4	3	4	3	3	NO	NO	NO	YES	NO	YES	NO	YES	NO	NO	NO	2	PRIVATE	YES	NO	YES	NO	EVERY ANTENATAL VISIT	EVERY ANTENATAL VISIT	YES
29	1	1	2	3	4	2	2	1	2	41	4	5	2	ONE	2	1	3	4	1	3	5	2	2	3	3	3	4	2	4	YES	NO	NO	YES	YES	YES	NO	YES	NO	YES	YES	1		YES	YES	YES	YES	EVERY ANTENATAL VISIT	EVERY ANTENATAL VISIT	YES
20	2	1	3	2	3	1	1	0	3	25	3	6	1	ONE	2	3	4	4	2	3	4	3	2	3	3	3	4	2	3	NO	YES	YES	YES	YES	YES	NO	YES	YES	YES	NO	1		YES	YES	NO	NO	EVERY ANTENATAL VISIT	EVERY ANTENATAL VISIT	YES
36	1	1	3	1	1	1	3	3	1	29	3	1	2	ONE	1	1	5	4	2	3	5	1	2	2	2	1	5	2	2	YES	YES	YES	YES	NO	NO	NO	YES	NO	NO	NO	2	PHC	YES	YES	YES	NO	EVERY ANTENATAL VISIT	EVERY ANTENATAL VISIT	YES
37	1	1	1	2	1	1	2	1	1	52	3	1	1	MORE THAN ONE	1	1	2	4	2	3	4	2	2	2	2	1	4	2	2	YES	NO	NO	NO	YES	YES	NO	YES	NO	YES	NO	1		YES	YES	YES	YES	EVERY ANTENATAL VISIT	EVERY ANTENATAL VISIT	YES
26	2	1	1	3	4	1	3	2	2	32	2	3	2	ONE	2	1	3	3	3	3	5	2	3	2	3	3	2	2	3	YES	YES	NO	NO	YES	NO	YES	NO	NO	NO	YES	1		YES	YES	YES	YES	EVERY ANTENATAL VISIT	EVERY ANTENATAL VISIT	YES
39	2	1	3	2	3	2	>4	5	2	67	4	7	3	ONE	1	1	3	5	2	1	5	3	2	3	3	3	5	3	2	YES	YES	NO	YES	YES	YES	NO	YES	NO	YES	YES	1		YES	YES	NO	NO	EVERY ANTENATAL VISIT	EVERY ANTENATAL VISIT	YES
27	2	1	1	3	3	2	3	2	1	31	3	5	2	ONE	2	1	2	3	2	4	5	2	1	3	2	1	5	1	4	YES	YES	YES	YES	YES	YES	YES	YES	NO	NO	NO	1		YES	YES	YES	NO	EVERY ANTENATAL VISIT	EVERY ANTENATAL VISIT	YES
22	2	1	1	3	1	2	1	0	1	31	3	3	2	ONE	2	2	2	5	2	1	5	2	1	1	1	1	4	1	4	NO	NO	YES	YES	NO	YES	NO	YES	NO	NO	YES	1		YES	YES	YES	NO	EVERY ANTENATAL VISIT	EVERY ANTENATAL VISIT	YES
32	2	1	1	3	3	1	2	1	2	32	3	3	3	ONE	1	2	4	2	2	2	5	2	3	3	3	3	4	2	2	YES	NO	NO	YES	YES	YES	YES	YES	YES	YES	YES	2	PRIVATE	YES	YES	YES	NO	EVERY ANTENATAL VISIT	EVERY ANTENATAL VISIT	YES
23	1	1	1	2	1	1	2	2	2	31	1	1	1	ONE	1	1	4	4	3	3	4	2	3	3	2	2	2	2	2	YES	YES	NO	YES	YES	YES	NO	YES	NO	NO	NO	1		YES	YES	YES	NO	EVERY ANTENATAL VISIT	EVERY ANTENATAL VISIT	YES
40	2	1	1	4	1	1	4	3	1	62	4	2	3	MORE THAN ONE	1	2	3	5	1	3	5	4	2	3	1	1	5	2	2	YES	NO	NO	YES	YES	YES	YES	YES	NO	NO	YES	2	PRIVATE	YES	YES	YES	NO	EVERY ANTENATAL VISIT	EVERY ANTENATAL VISIT	YES
19	1	1	1	3	3	1	1	0	3	24	3	3	1	ONE	2	2	4	2	4	3	5	2	1	1	1	1	5	2	2	NO	YES	NO	YES	YES	YES	YES	YES	NO	NO	YES	1		YES	YES	YES	NO	EVERY ANTENATAL VISIT	EVERY ANTENATAL VISIT	NO
23	1	1	1	1	3	1	2	1	2	30	3	1	2	ONE	2	2	3	5	1	1	4	3	2	3	3	3	5	3	3	YES	YES	NO	NO	NO	NO	NO	YES	NO	NO	NO	2	PRIVATE	YES	YES	YES	YES	EVERY ANTENATAL VISIT	EVERY ANTENATAL VISIT	YES
38	2	1	1	3	1	2	3	2	2	47	2	3	3	ONE	1	1	5	3	2	1	3	2	2	3	3	3	4	3	2	YES	NO	YES	NO	NO	NO	NO	YES	NO	NO	NO	2	GENERAL HOSPITAL	YES	YES	YES	NO	EVERY ANTENATAL VISIT	EVERY ANTENATAL VISIT	YES
24	1	1	1	2	4	1	2	1	3	32	2	1	2	ONE	1	2	4	5	1	1	5	2	1	3	2	1	2	2	2	YES	YES	YES	YES	YES	NO	NO	YES	NO	NO	NO	1		YES	YES	NO	YES	EVERY ANTENATAL VISIT	EVERY ANTENATAL VISIT	NO
33	1	1	3	4	5	1	4	5	2	35	3	1	2	ONE	1	2	4	3	1	1	4	2	2	3	2	2	2	2	2	YES	NO	NO	NO	YES	YES	NO	YES	NO	NO	NO	1		YES	YES	YES	YES	EVERY ANTENATAL VISIT	EVERY ANTENATAL VISIT	YES
21	2	1	2	3	3	1	1	1	1	27	3	1	1	ONE	2	3	5	4	2	3	4	3	3	3	3	3	4	4	3	NO	YES	NO	YES	YES	NO	NO	NO	NO	YES	YES	1		YES	YES	YES	NO	EVERY ANTENATAL VISIT	EVERY ANTENATAL VISIT	YES
31	1	1	3	3	1	2	3	2	1	33	3	1	1	ONE	1	1	4	5	1	1	5	2	2	3	2	2	3	2	2	YES	NO	NO	YES	YES	YES	NO	NO	NO	NO	NO	1		YES	YES	YES	NO	EVERY ANTENATAL VISIT	EVERY ANTENATAL VISIT	YES
24	2	1	1	3	1	1	2	1	1	32	3	1	3	ONE	2	2	2	4	2	5	5	2	2	1	1	1	4	1	2	YES	NO	NO	YES	YES	YES	NO	YES	NO	NO	NO	1		YES	YES	YES	NO	EVERY ANTENATAL VISIT	EVERY ANTENATAL VISIT	YES
28	2	1	1	3	1	2	2	1	3	31	4	1	4	ONE	2	2	2	5	5	2	2	2	2	2	3	2	4	2	2	YES	NO	YES	NO	YES	NO	NO	YES	NO	NO	NO	1		YES	NO	NO	NO	EVERY ANTENATAL VISIT	EVERY ANTENATAL VISIT	YES
35	2	1	1	3	1	3	4	5	1	38	4	4	3	ONE	2	1	3	3	2	5	5	2	2	3	2	2	3	2	2	YES	NO	NO	NO	YES	YES	NO	YES	NO	NO	YES	1		YES	YES	NO	NO	EVERY ANTENATAL VISIT	EVERY ANTENATAL VISIT	YES
25	2	1	1	3	4	1	3	2	2	32	3	1	3	ONE	2	2	2	5	2	2	5	2	2	2	2	2	4	2	2	YES	NO	NO	NO	YES	YES	YES	YES	NO	NO	NO	1		YES	YES	NO	YES	EVERY ANTENATAL VISIT	EVERY ANTENATAL VISIT	YES
22	1	1	1	2	3	1	2	2	2	43	3	3	3	ONE	1	1	4	4	2	2	4	2	2	3	2	3	4	2	2	YES	YES	YES	NO	YES	YES	YES	YES	NO	NO	NO	1		YES	YES	YES	YES	EVERY ANTENATAL VISIT	EVERY ANTENATAL VISIT	YES
39	2	1	3	1	3	1	3	4	1	50	4	2	3	MORE THAN ONE	2	2	3	4	2	1	4	1	1	4	1	1	4	4	4	YES	NO	NO	YES	YES	YES	YES	YES	YES	NO	NO	1		YES	YES	NO	NO	EVERY ANTENATAL VISIT	EVERY ANTENATAL VISIT	YES
26	1	1	1	3	3	1	2	1	2	40	3	1	1	ONE	2	1	3	4	2	2	4	2	2	3	2	2	3	1	2	YES	YES	YES	YES	YES	YES	NO	YES	YES	YES	NO	1		YES	YES	YES	YES	EVERY ANTENATAL VISIT	EVERY ANTENATAL VISIT	NO
19	1	1	1	3	1	1	1	0	3	25	3	1	2	ONE	1	1	2	4	2	2	4	3	3	3	3	3	3	2	2	NO	YES	YES	YES	YES	YES	YES	YES	NO	YES	YES	1		YES	YES	YES	NO	EVERY ANTENATAL VISIT	EVERY ANTENATAL VISIT	YES
30	1	1	3	1	4	1	4	3	1	52	3	1	4	ONE	2	2	2	5	2	1	4	2	2	3	2	2	3	2	2	YES	YES	YES	YES	YES	YES	YES	YES	YES	NO	NO	2	GENERAL HOSPITAL	YES	YES	NO	NO	EVERY ANTENATAL VISIT	EVERY ANTENATAL VISIT	YES
28	2	1	3	2	1	2	1	0	3	35	4	2	3	ONE	2	3	3	4	2	3	4	3	3	3	3	3	3	3	3	NO	NO	NO	NO	NO	YES	NO	YES	NO	NO	NO	1		YES	YES	YES	NO	EVERY ANTENATAL VISIT	EVERY ANTENATAL VISIT	YES
31	2	1	1	2	1	1	2	3	3	36	3	3	2	ONE	2	3	3	3	3	2	3	3	3	3	3	3	3	3	3	NO	NO	NO	NO	YES	YES	NO	YES	NO	NO	NO	1		YES	YES	YES	NO	EVERY ANTENATAL VISIT	EVERY ANTENATAL VISIT	NO
24	2	1	3	3	1	2	2	1	1	57	3	1	2	MORE THAN ONE	1	1	2	4	2	2	4	3	3	3	2	2	3	2	2	NO	NO	YES	NO	YES	YES	YES	YES	NO	YES	NO	1		YES	YES	YES	NO	EVERY ANTENATAL VISIT	EVERY ANTENATAL VISIT	YES
28	1	1	1	3	1	2	2	2	1	34	3	3	3	ONE	2	2	2	4	2	4	4	2	2	3	2	4	4	2	2	YES	NO	NO	YES	YES	YES	NO	YES	NO	YES	YES	1		YES	YES	YES	YES	EVERY ANTENATAL VISIT	EVERY ANTENATAL VISIT	YES
37	2	1	3	4	5	2	4	4	1	49	4	5	3	ONE	2	2	4	4	2	5	5	1	2	4	2	3	3	2	2	YES	NO	NO	NO	YES	YES	NO	YES	NO	NO	NO	1		YES	YES	YES	NO	EVERY ANTENATAL VISIT	EVERY ANTENATAL VISIT	YES
36	1	1	1	3	1	2	2	4	1	39	3	3	3	MORE THAN ONE	1	1	3	3	2	3	3	2	3	3	1	1	3	3	3	YES	NO	YES	NO	YES	YES	YES	YES	NO	YES	NO	2	PHC	YES	YES	NO	NO	EVERY ANTENATAL VISIT	EVERY ANTENATAL VISIT	YES
27	1	1	1	2	1	1	3	2	2	49	3	3	2	MORE THAN ONE	2	2	4	3	1	1	4	2	2	3	3	3	4	3	2	YES	NO	YES	YES	YES	YES	NO	YES	NO	NO	YES	2	PHC	YES	NO	NO	YES	EVERY ANTENATAL VISIT	EVERY ANTENATAL VISIT	YES
33	2	1	1	2	3	1	>4	4	1	41	3	2	3	ONE	2	2	4	5	2	2	4	2	2	4	3	3	4	3	3	YES	NO	YES	YES	NO	YES	NO	YES	YES	NO	NO	2	PRIVATE	YES	YES	YES	NO	EVERY ANTENATAL VISIT	EVERY ANTENATAL VISIT	YES
29	2	1	3	2	3	2	2	3	2	53	3	3	2	MORE THAN ONE	2	1	4	4	2	1	5	2	3	2	1	1	4	1	4	YES	NO	YES	YES	YES	YES	YES	YES	NO	NO	NO	1		YES	YES	YES	YES	EVERY ANTENATAL VISIT	EVERY ANTENATAL VISIT	YES
32	2	1	1	3	3	1	2	3	2	41	4	4	2	ONE	1	1	2	4	2	1	5	2	2	3	3	3	4	2	2	NO	YES	NO	NO	YES	YES	NO	YES	YES	YES	YES	1		YES	YES	NO	NO	EVERY ANTENATAL VISIT	EVERY ANTENATAL VISIT	YES
30	2	1	1	2	3	1	4	4	2	39	3	3	2	ONE	2	1	2	5	2	1	5	2	2	3	3	3	3	3	2	YES	NO	YES	NO	YES	YES	NO	YES	NO	NO	NO	2	GENERAL HOSPITAL	YES	NO	YES	NO	EVERY ANTENATAL VISIT	EVERY ANTENATAL VISIT	YES
33	1	1	3	1	1	1	3	3	1	52	2	3	2	ONE	1	1	1	5	1	1	5	2	2	3	3	3	4	3	2	YES	NO	NO	YES	YES	YES	NO	YES	NO	NO	NO	2	PRIVATE	YES	NO	YES	NO	EVERY ANTENATAL VISIT	EVERY ANTENATAL VISIT	YES
29	1	1	1	4	3	1	2	1	3	30	2	1	1	ONE	1	2	3	4	2	1	3	2	2	2	3	3	4	2	2	NO	NO	YES	YES	YES	NO	YES	NO	NO	NO	NO	2	PRIVATE	YES	NO	NO	NO	EVERY ANTENATAL VISIT	EVERY ANTENATAL VISIT	YES
35	2	1	1	2	3	1	4	3	2	40	3	3	1	ONE	2	2	2	3	2	2	4	2	2	2	2	2	4	2	2	YES	YES	YES	YES	YES	YES	NO	YES	NO	NO	NO	1		YES	YES	YES	YES	EVERY ANTENATAL VISIT	EVERY ANTENATAL VISIT	YES
29	1	1	1	3	5	1	3	2	2	32	1	1	1	ONE	1	2	4	3	1	1	5	2	2	3	2	1	3	2	4	YES	YES	YES	YES	YES	YES	NO	NO	NO	NO	YES	1		YES	YES	YES	YES	EVERY ANTENATAL VISIT	EVERY ANTENATAL VISIT	NO
27	1	1	1	4	3	1	2	1	1	32	4	2	2	ONE	1	1	4	4	2	1	4	1	2	3	1	1	4	2	2	YES	NO	NO	YES	YES	YES	YES	YES	NO	NO	YES	1		YES	YES	YES	YES	EVERY ANTENATAL VISIT	EVERY ANTENATAL VISIT	YES
21	2	2	1	3	1	1	1	0	1	#NULL!	#NULL!	#NULL!	#NULL!		2	3	3	5	1	1	4	3	2	3	2	2	5	2	3	NO	YES	YES	YES	NO	YES	NO	YES	NO	NO	YES	1		YES	YES	YES	NO	EVERY ANTENATAL VISIT	EVERY ANTENATAL VISIT	YES
37	2	1	1	3	1	1	3	4	1	39	3	1	2	ONE	2	1	3	4	2	2	5	1	1	3	2	1	4	2	2	YES	NO	NO	YES	YES	YES	NO	YES	NO	NO	NO	1		YES	YES	YES	YES	EVERY ANTENATAL VISIT	EVERY ANTENATAL VISIT	YES
28	2	1	1	3	3	1	3	2	2	29	3	1	1	ONE	1	1	3	4	2	2	5	1	1	2	1	2	5	2	2	YES	YES	NO	YES	YES	YES	NO	YES	NO	NO	YES	1		YES	YES	YES	YES	EVERY ANTENATAL VISIT	EVERY ANTENATAL VISIT	YES
23	1	1	1	1	1	1	2	1	3	34	3	3	2	ONE	1	2	2	4	2	1	5	1	1	3	3	3	4	4	2	NO	NO	YES	YES	YES	NO	YES	NO	NO	NO	NO	2	GENERAL HOSPITAL	YES	NO	YES	NO	EVERY ANTENATAL VISIT	EVERY ANTENATAL VISIT	YES
32	1	1	3	2	3	1	>4	5	2	41	3	1	2	ONE	2	1	4	5	3	1	5	2	2	3	3	3	4	3	3	NO	NO	NO	NO	NO	YES	NO	YES	NO	NO	NO	2	GENERAL HOSPITAL	YES	NO	NO	NO	EVERY ANTENATAL VISIT	EVERY ANTENATAL VISIT	YES
22	1	1	1	3	3	1	1	0	3	32	2	1	1	ONE	2	2	2	5	2	1	5	1	1	3	1	1	4	2	2	NO	YES	YES	YES	YES	NO	NO	YES	NO	NO	NO	1		YES	YES	NO	NO	EVERY ANTENATAL VISIT	EVERY ANTENATAL VISIT	NO
37	2	1	1	2	3	2	4	3	1	46	4	2	3	ONE	1	1	5	5	2	1	5	1	1	4	2	1	3	2	2	YES	YES	YES	YES	YES	NO	YES	YES	NO	NO	YES	1		YES	YES	NO	YES	EVERY ANTENATAL VISIT	EVERY ANTENATAL VISIT	YES
36	1	1	1	3	3	2	>4	4	2	55	4	4	2	ONE	1	1	2	4	3	3	5	2	2	3	3	3	4	3	3	YES	NO	NO	YES	NO	YES	NO	YES	NO	NO	NO	2	PRIVATE	YES	NO	NO	NO	EVERY ANTENATAL VISIT	EVERY ANTENATAL VISIT	YES
37	2	1	1	3	1	1	3	4	1	39	3	1	2	ONE	2	1	3	4	3	3	5	1	1	3	2	1	4	2	2	NO	NO	NO	YES	YES	YES	NO	YES	NO	NO	NO	1		YES	YES	YES	YES	EVERY ANTENATAL VISIT	EVERY ANTENATAL VISIT	YES
39	2	1	1	1	1	1	4	4	2	44	3	2	2	ONE	2	2	4	5	2	1	4	2	2	3	2	2	4	3	2	YES	NO	NO	YES	YES	YES	NO	YES	NO	NO	NO	1		YES	YES	NO	YES	EVERY ANTENATAL VISIT	EVERY ANTENATAL VISIT	YES
31	2	1	1	2	1	1	3	2	1	37	2	3	2	ONE	2	1	2	3	2	1	4	2	2	3	2	2	3	2	4	YES	YES	YES	YES	YES	NO	NO	YES	YES	YES	YES	1		YES	YES	NO	NO	EVERY ANTENATAL VISIT	EVERY ANTENATAL VISIT	NO
20	2	1	1	3	4	1	2	1	3	28	3	1	1	ONE	1	2	4	4	2	2	5	3	2	3	2	2	4	3	2	YES	YES	YES	YES	YES	YES	NO	NO	YES	NO	NO	1		YES	YES	NO	YES	EVERY ANTENATAL VISIT	EVERY ANTENATAL VISIT	YES
20	2	1	1	3	3	1	2	2	2	51	3	3	1	MORE THAN ONE	2	2	2	4	2	2	5	2	1	1	1	1	4	2	4	YES	NO	YES	YES	YES	YES	NO	YES	NO	NO	NO	1		YES	YES	YES	YES	EVERY ANTENATAL VISIT	EVERY ANTENATAL VISIT	YES
24	2	1	1	4	3	1	1	0	1	29	4	3	2	ONE	2	1	2	5	2	2	5	1	1	2	1	2	2	3	4	NO	NO	NO	NO	YES	YES	NO	YES	NO	NO	NO	2	PHC	YES	YES	YES	YES	EVERY ANTENATAL VISIT	EVERY ANTENATAL VISIT	YES
26	1	1	1	3	1	1	2	2	1	30	3	6	1	ONE	2	2	2	4	4	2	5	2	2	3	2	1	4	3	2	NO	NO	NO	YES	YES	YES	NO	YES	NO	NO	NO	1		YES	YES	NO	NO	EVERY ANTENATAL VISIT	EVERY ANTENATAL VISIT	YES
22	1	1	1	3	1	1	1	1	1	32	4	5	2	ONE	2	1	3	5	5	5	5	2	2	3	1	2	4	2	2	NO	NO	NO	NO	YES	YES	NO	YES	NO	NO	NO	1		YES	YES	YES	NO	EVERY ANTENATAL VISIT	EVERY ANTENATAL VISIT	YES
26	1	1	1	4	4	1	2	1	2	35	4	3	2	ONE	2	2	4	4	2	1	5	2	2	3	3	2	4	2	4	YES	NO	YES	NO	YES	NO	NO	YES	NO	NO	NO	2	PHC	YES	YES	NO	NO	EVERY ANTENATAL VISIT	EVERY ANTENATAL VISIT	YES
32	2	1	1	3	2	2	2	2	3	43	4	1	2	ONE	2	3	3	5	2	2	4	3	2	3	3	3	4	2	2	YES	NO	NO	NO	YES	YES	NO	YES	NO	NO	NO	2	PHC	YES	YES	YES	NO	NOT AT ALL	EVERY ANTENATAL VISIT	YES
21	1	1	1	3	1	2	1	1	1	26	3	1	2	ONE	2	2	5	4	4	2	5	1	2	3	3	4	4	2	2	NO	NO	NO	NO	YES	YES	NO	YES	NO	NO	NO	2	PRIVATE	YES	YES	YES	NO	EVERY ANTENATAL VISIT	EVERY ANTENATAL VISIT	YES
28	2	1	1	3	1	1	1	1	1	35	3	6	1	ONE	2	2	3	4	2	2	4	4	2	4	2	2	4	2	4	NO	NO	YES	NO	YES	NO	YES	YES	NO	NO	NO	1		YES	YES	NO	NO	EVERY ANTENATAL VISIT	EVERY ANTENATAL VISIT	YES
23	1	1	1	3	1	2	1	0	1	36	4	1	2	ONE	2	2	4	4	4	2	5	2	2	4	3	2	4	3	2	NO	NO	NO	YES	YES	YES	NO	YES	NO	YES	NO	2	PRIVATE	YES	NO	NO	YES	EVERY ANTENATAL VISIT	EVERY ANTENATAL VISIT	NO
32	1	1	3	4	3	1	3	3	1	40	4	5	2	ONE	2	2	2	5	1	1	5	2	2	2	3	2	3	3	4	YES	NO	NO	YES	YES	YES	NO	YES	NO	YES	YES	2	GENERAL HOSPITAL	YES	YES	NO	NO	NOT AT ALL	EVERY ANTENATAL VISIT	YES
25	2	1	1	3	1	2	1	0	1	33	4	1	2	ONE	2	2	2	3	2	1	5	1	1	3	1	1	4	2	2	YES	NO	YES	YES	NO	NO	YES	NO	NO	NO	NO	2	GENERAL HOSPITAL	YES	YES	NO	NO	EVERY ANTENATAL VISIT	EVERY ANTENATAL VISIT	YES
27	1	1	1	2	1	1	3	3	3	37	4	1	2	ONE	2	1	2	4	4	2	4	2	1	1	1	1	4	2	4	YES	NO	NO	NO	YES	NO	NO	YES	NO	NO	NO	2	PHC	YES	YES	NO	NO	EVERY ANTENATAL VISIT	EVERY ANTENATAL VISIT	YES
36	2	1	3	3	3	2	>4	4	1	48	4	2	4	MORE THAN ONE	1	2	2	5	1	1	5	2	1	2	1	2	2	1	4	YES	YES	NO	YES	YES	YES	NO	YES	NO	YES	YES	1		YES	YES	NO	YES	EVERY ANTENATAL VISIT	EVERY ANTENATAL VISIT	NO
26	2	1	1	3	1	1	3	2	2	37	4	5	2	ONE	1	1	2	4	1	1	4	2	2	2	3	2	3	3	4	YES	NO	NO	YES	YES	YES	NO	YES	NO	YES	YES	1		YES	YES	YES	YES	EVERY ANTENATAL VISIT	EVERY ANTENATAL VISIT	NO
23	2	1	1	3	1	2	2	1	3	34	3	1	2	ONE	2	2	1	5	5	2	5	1	1	2	3	3	5	2	2	YES	YES	YES	NO	YES	YES	NO	YES	NO	NO	YES	1		YES	YES	YES	YES	ONCE IN A WHILE	EVERY ANTENATAL VISIT	YES
32	2	1	1	2	3	2	3	3	1	36	3	3	2	ONE	2	1	2	4	4	2	5	1	2	2	2	4	4	2	2	YES	YES	YES	NO	YES	YES	NO	YES	NO	NO	NO	1		YES	YES	YES	NO	EVERY ANTENATAL VISIT	EVERY ANTENATAL VISIT	YES
32	2	1	1	2	3	1	2	1	2	41	3	4	2	MORE THAN ONE	2	1	5	5	4	2	5	2	2	3	1	2	3	2	2	NO	NO	NO	NO	YES	YES	NO	YES	NO	NO	NO	2	PRIVATE	YES	YES	YES	YES	ONCE IN A WHILE	EVERY ANTENATAL VISIT	YES
34	1	1	1	4	5	2	4	3	2	35	4	3	2	ONE	2	2	2	5	2	2	5	1	1	2	1	2	2	3	2	YES	NO	NO	NO	YES	YES	NO	YES	NO	NO	YES	1		YES	YES	YES	YES	EVERY ANTENATAL VISIT	EVERY ANTENATAL VISIT	YES
27	1	1	1	3	1	2	3	2	2	32	3	1	2	ONE	2	2	4	4	2	2	5	2	2	2	2	2	5	3	3	YES	NO	NO	NO	NO	YES	NO	YES	NO	NO	YES	1		YES	YES	YES	YES	EVERY ANTENATAL VISIT	EVERY ANTENATAL VISIT	YES
22	2	1	1	3	1	1	1	0	2	24	3	1	1	ONE	1	2	2	3	4	3	5	2	2	2	2	2	5	2	2	NO	YES	YES	NO	YES	YES	YES	NO	YES	YES	YES	1		YES	YES	YES	NO	EVERY ANTENATAL VISIT	EVERY ANTENATAL VISIT	YES
26	1	1	1	4	1	1	2	1	3	28	4	4	2	ONE	1	1	2	4	2	4	4	2	2	2	1	1	4	2	2	YES	NO	NO	NO	YES	YES	NO	YES	NO	YES	YES	1		YES	YES	YES	YES	EVERY ANTENATAL VISIT	EVERY ANTENATAL VISIT	YES
35	1	1	1	3	3	1	3	3	2	67	3	1	2	MORE THAN ONE	2	2	4	4	4	4	4	2	2	3	2	3	3	3	2	YES	YES	NO	YES	YES	YES	YES	NO	NO	NO	YES	1		YES	YES	YES	YES	EVERY ANTENATAL VISIT	EVERY ANTENATAL VISIT	YES
25	2	1	1	3	1	1	1	1	1	47	3	1	4	MORE THAN ONE	3	3	3	4	2	3	5	2	2	3	1	2	3	2	2	NO	NO	NO	NO	YES	NO	NO	YES	NO	NO	NO	1		YES	YES	NO	NO	EVERY ANTENATAL VISIT	EVERY ANTENATAL VISIT	YES
23	1	1	1	3	1	1	1	0	3	32	4	5	1	ONE	4	2	4	4	1	1	4	3	2	3	4	3	4	1	4	NO	NO	YES	YES	YES	NO	NO	YES	NO	NO	NO	2	GENERAL HOSPITAL	YES	NO	NO	NO	EVERY ANTENATAL VISIT	EVERY ANTENATAL VISIT	YES
24	1	1	1	3	1	1	2	2	1	32	3	1	2	ONE	1	1	4	5	2	2	5	2	2	3	1	2	4	2	2	YES	NO	YES	NO	YES	NO	NO	YES	NO	NO	NO	1		YES	YES	NO	YES	EVERY ANTENATAL VISIT	EVERY ANTENATAL VISIT	YES
27	1	1	1	3	1	1	1	0	2	29	4	1	2	ONE	1	1	2	4	2	1	5	2	1	2	2	2	2	2	4	NO	NO	NO	YES	YES	NO	NO	NO	NO	NO	NO	1		YES	YES	NO	NO	EVERY ANTENATAL VISIT	EVERY ANTENATAL VISIT	YES
29	1	1	1	3	1	2	3	3	3	32	3	1	2	ONE	1	1	2	4	3	1	5	2	2	3	3	3	3	3	2	YES	NO	NO	NO	YES	NO	NO	YES	NO	NO	NO	2	GENERAL HOSPITAL	YES	YES	YES	NO	EVERY ANTENATAL VISIT	EVERY ANTENATAL VISIT	YES
30	2	1	1	3	1	1	2	1	1	30	3	1	2	ONE	1	2	2	5	2	1	5	2	2	3	3	1	3	1	2	YES	YES	YES	NO	YES	YES	NO	YES	YES	YES	NO	2	PHC	YES	YES	YES	YES	EVERY ANTENATAL VISIT	EVERY ANTENATAL VISIT	YES
40	2	1	1	4	1	1	4	5	1	46	3	2	3	MORE THAN ONE	2	1	2	4	2	1	5	1	2	3	3	2	4	2	2	YES	NO	NO	NO	NO	NO	NO	YES	NO	YES	NO	1		YES	YES	YES	YES	EVERY ANTENATAL VISIT	EVERY ANTENATAL VISIT	NO
25	1	1	1	3	1	2	2	1	2	35	3	1	1	ONE	2	2	2	4	4	2	4	2	2	2	2	2	3	2	2	YES	YES	YES	YES	YES	YES	NO	YES	NO	YES	YES	2	PHC	YES	YES	YES	NO	EVERY ANTENATAL VISIT	EVERY ANTENATAL VISIT	YES
17	2	1	1	3	1	1	1	0	3	23	3	1	1	ONE	2	2	3	4	2	1	4	2	2	3	3	2	4	3	2	NO	YES	NO	YES	YES	YES	NO	NO	NO	YES	NO	1		YES	YES	NO	NO	EVERY ANTENATAL VISIT	EVERY ANTENATAL VISIT	NO
27	2	1	1	3	1	1	3	3	2	34	3	1	1	ONE	1	1	2	4	2	1	5	2	2	2	1	1	2	2	4	YES	NO	NO	NO	YES	YES	NO	YES	NO	NO	NO	1		YES	YES	NO	YES	EVERY ANTENATAL VISIT	EVERY ANTENATAL VISIT	YES
27	2	1	1	2	1	2	3	3	1	36	3	1	2	ONE	1	2	3	5	3	4	5	2	2	3	1	1	3	2	4	YES	NO	NO	NO	YES	NO	NO	YES	NO	NO	NO	1		YES	YES	NO	YES	EVERY ANTENATAL VISIT	EVERY ANTENATAL VISIT	YES
29	1	1	1	2	1	1	3	3	1	34	3	1	3	ONE	2	2	4	4	2	2	4	2	2	3	2	2	2	2	4	YES	NO	NO	NO	YES	NO	NO	YES	NO	NO	NO	1		YES	YES	NO	YES	EVERY ANTENATAL VISIT	EVERY ANTENATAL VISIT	YES
25	2	1	1	2	3	1	1	0	3	30	3	3	1	ONE	2	1	2	4	4	4	2	1	2	2	2	2	4	2	2	NO	YES	YES	YES	YES	YES	NO	YES	NO	YES	YES	1		YES	YES	YES	NO	EVERY ANTENATAL VISIT	EVERY ANTENATAL VISIT	YES
28	2	1	1	3	3	1	2	2	1	34	2	3	4	ONE	2	2	3	4	2	2	5	1	1	2	1	2	4	3	3	YES	NO	NO	YES	NO	YES	NO	YES	NO	NO	NO	2	PHC	YES	YES	YES	NO	EVERY ANTENATAL VISIT	EVERY ANTENATAL VISIT	YES
20	2	1	1	3	1	1	1	1	3	25	3	1	1	ONE	1	1	2	3	2	1	5	3	2	2	1	1	4	2	2	NO	NO	YES	YES	YES	YES	NO	YES	NO	NO	NO	1		YES	YES	NO	YES	EVERY ANTENATAL VISIT	EVERY ANTENATAL VISIT	YES
36	2	1	1	3	3	1	3	2	2	55	3	3	3	MORE THAN ONE	2	1	2	4	2	4	4	2	2	3	2	2	2	2	2	YES	NO	NO	NO	YES	YES	NO	YES	NO	NO	NO	2	CHURCH/FAITH-BASED CLINICS	YES	NO	YES	NO	EVERY ANTENATAL VISIT	EVERY ANTENATAL VISIT	YES
38	1	1	3	2	1	1	>4	6	1	57	3	1	2	ONE	1	1	2	3	2	2	5	2	2	3	2	2	4	2	2	YES	NO	YES	NO	YES	NO	NO	NO	NO	YES	NO	1		YES	YES	NO	NO	EVERY ANTENATAL VISIT	EVERY ANTENATAL VISIT	YES
37	2	1	1	2	3	1	4	3	1	46	3	3	4	MORE THAN ONE	1	1	1	4	2	2	3	2	3	2	2	1	3	3	4	YES	NO	YES	YES	YES	YES	NO	YES	YES	YES	NO	1		YES	YES	NO	NO	EVERY ANTENATAL VISIT	EVERY ANTENATAL VISIT	NO
32	2	1	1	3	5	1	3	3	1	35	4	1	2	ONE	2	2	2	4	4	5	4	3	2	3	2	2	5	2	4	YES	NO	NO	NO	YES	YES	NO	YES	YES	NO	YES	1		YES	YES	YES	NO	EVERY ANTENATAL VISIT	EVERY ANTENATAL VISIT	YES
29	1	1	1	2	3	2	2	1	2	36	4	5	1	ONE	2	2	2	5	2	1	5	2	2	3	2	3	3	2	2	YES	NO	YES	YES	YES	YES	NO	YES	NO	NO	NO	1		YES	YES	YES	NO	EVERY ANTENATAL VISIT	EVERY ANTENATAL VISIT	YES
25	1	1	1	3	5	1	3	4	2	31	3	2	2	ONE	1	1	3	3	2	2	2	2	3	3	2	2	2	2	2	YES	YES	YES	YES	YES	YES	YES	YES	NO	NO	YES	1		YES	YES	YES	YES	EVERY ANTENATAL VISIT	EVERY ANTENATAL VISIT	NO
38	1	1	3	3	3	2	4	3	2	48	4	4	3	ONE	1	1	2	4	5	2	5	2	2	3	3	3	3	3	3	YES	NO	NO	NO	NO	YES	NO	YES	NO	NO	NO	2	PHC	YES	YES	NO	NO	EVERY ANTENATAL VISIT	EVERY ANTENATAL VISIT	YES
21	2	1	1	3	1	1	2	1	2	32	4	5	3	ONE	1	1	2	5	3	5	2	2	2	3	2	2	4	3	4	YES	NO	YES	YES	YES	YES	NO	YES	NO	NO	NO	1		YES	YES	NO	NO	EVERY ANTENATAL VISIT	EVERY ANTENATAL VISIT	YES
23	1	1	1	2	3	1	1	0	3	38	3	2	2	ONE	1	1	2	5	1	4	5	2	2	2	1	2	5	2	2	YES	NO	NO	NO	YES	YES	NO	YES	NO	YES	YES	1		YES	YES	YES	NO	EVERY ANTENATAL VISIT	EVERY ANTENATAL VISIT	YES
29	1	1	1	4	5	2	2	1	3	41	4	5	2	ONE	2	2	5	5	2	2	4	2	3	2	2	1	3	2	4	NO	YES	YES	NO	NO	NO	NO	YES	NO	NO	NO	2	PHC	YES	YES	NO	NO	EVERY ANTENATAL VISIT	EVERY ANTENATAL VISIT	YES
29	2	1	3	3	1	2	1	0	2	29	2	6	1	ONE	2	3	3	5	2	1	4	2	2	3	2	2	4	2	2	NO	YES	YES	YES	YES	YES	YES	YES	NO	NO	NO	1		YES	YES	NO	NO	EVERY ANTENATAL VISIT	EVERY ANTENATAL VISIT	YES
29	2	1	1	2	3	1	4	4	1	31	3	1	2	ONE	1	1	3	4	2	1	5	2	2	2	1	1	2	1	4	YES	YES	YES	NO	YES	YES	YES	YES	NO	YES	NO	1		YES	YES	NO	YES	EVERY ANTENATAL VISIT	EVERY ANTENATAL VISIT	NO
21	2	1	1	3	3	1	1	0	3	24	4	6	1	ONE	2	2	3	4	2	3	4	2	3	4	3	2	4	3	2	NO	YES	YES	YES	YES	NO	YES	YES	NO	YES	YES	1		YES	YES	NO	NO	EVERY ANTENATAL VISIT	EVERY ANTENATAL VISIT	NO
27	2	1	1	3	4	1	2	1	2	27	3	1	1	ONE	2	1	4	5	2	1	3	2	2	3	2	2	3	1	2	YES	YES	YES	NO	YES	YES	NO	YES	NO	YES	NO	1		YES	YES	NO	YES	EVERY ANTENATAL VISIT	EVERY ANTENATAL VISIT	NO
37	1	1	3	1	3	1	4	4	1	40	2	3	2	ONE	1	1	2	4	4	4	5	2	3	3	2	2	4	1	2	YES	YES	YES	NO	NO	YES	NO	YES	NO	NO	YES	1		YES	YES	YES	YES	EVERY ANTENATAL VISIT	EVERY ANTENATAL VISIT	YES
31	1	1	1	3	3	1	4	3	1	46	3	3	1	ONE	2	1	4	3	1	1	4	2	2	3	2	2	2	2	4	YES	YES	YES	YES	YES	YES	NO	YES	NO	YES	NO	1		YES	YES	NO	NO	EVERY ANTENATAL VISIT	EVERY ANTENATAL VISIT	NO
26	2	1	1	2	1	1	2	2	2	32	3	4	2	ONE	1	1	4	4	2	2	5	2	2	3	2	2	2	3	2	YES	NO	YES	YES	YES	YES	NO	NO	NO	NO	NO	1		YES	YES	YES	YES	EVERY ANTENATAL VISIT	EVERY ANTENATAL VISIT	YES
40	1	1	1	3	1	3	3	2	1	50	3	5	3	ONE	2	2	2	4	4	5	5	2	2	4	3	3	2	2	2	YES	NO	NO	NO	YES	NO	NO	YES	YES	YES	NO	2	PHC	YES	NO	NO	YES	EVERY ANTENATAL VISIT	EVERY ANTENATAL VISIT	YES
25	1	1	1	4	1	2	1	0	2	27	4	5	2	ONE	2	2	4	4	4	2	4	4	2	4	3	3	4	3	3	NO	NO	NO	YES	YES	YES	NO	YES	NO	NO	NO	2	PHC	YES	YES	NO	NO	EVERY ANTENATAL VISIT	EVERY ANTENATAL VISIT	YES
21	2	1	1	3	4	1	1	0	1	30	3	1	2	ONE	2	1	3	4	2	3	4	4	3	3	2	2	2	2	2	NO	NO	NO	NO	YES	NO	YES	YES	NO	NO	YES	1		YES	YES	NO	NO	EVERY ANTENATAL VISIT	EVERY ANTENATAL VISIT	YES
30	1	1	1	3	1	1	2	1	3	40	3	1	4	ONE	1	2	2	5	2	3	4	2	2	3	2	2	3	2	2	NO	YES	NO	NO	YES	YES	NO	YES	NO	YES	NO	1		YES	YES	NO	NO	EVERY ANTENATAL VISIT	EVERY ANTENATAL VISIT	YES
36	2	1	1	4	1	2	3	2	2	48	4	1	4	ONE	2	1	1	5	2	2	5	2	2	3	3	3	3	2	2	YES	YES	YES	YES	NO	NO	NO	YES	NO	NO	NO	1		YES	YES	NO	NO	EVERY ANTENATAL VISIT	EVERY ANTENATAL VISIT	YES
22	1	1	1	4	1	1	2	1	2	24	4	5	2	ONE	2	1	2	5	2	2	4	2	2	4	3	3	4	3	4	YES	YES	NO	NO	YES	NO	YES	NO	NO	NO	NO	2	PRIVATE	YES	YES	YES	NO	EVERY ANTENATAL VISIT	EVERY ANTENATAL VISIT	YES
36	2	1	1	2	1	2	3	3	1	43	3	3	3	ONE	2	1	3	4	3	4	5	3	2	3	3	3	4	4	2	YES	NO	YES	YES	YES	YES	NO	YES	NO	NO	NO	2	PRIVATE	YES	NO	YES	NO	EVERY ANTENATAL VISIT	EVERY ANTENATAL VISIT	YES
32	1	1	1	3	3	1	3	2	1	39	2	1	2	ONE	2	1	4	3	2	1	4	2	3	2	1	1	4	3	3	YES	NO	YES	YES	NO	NO	NO	YES	NO	NO	NO	1		YES	YES	YES	NO	EVERY ANTENATAL VISIT	EVERY ANTENATAL VISIT	YES
41	2	1	1	3	1	2	2	3	1	50	3	3	2	ONE	1	2	2	4	1	1	4	2	3	2	2	1	3	2	2	NO	NO	NO	NO	NO	YES	YES	YES	NO	NO	NO	1		YES	YES	YES	NO	EVERY ANTENATAL VISIT	EVERY ANTENATAL VISIT	YES
24	2	1	1	2	1	1	2	1	3	25	2	6	1	ONE	1	2	4	3	1	1	3	2	1	3	1	2	3	1	2	YES	YES	YES	YES	YES	YES	NO	YES	NO	NO	YES	1		YES	YES	NO	YES	EVERY ANTENATAL VISIT	EVERY ANTENATAL VISIT	NO
33	1	1	1	2	3	1	4	3	1	39	4	2	2	ONE	1	2	2	3	3	4	5	2	2	3	2	1	3	2	2	YES	NO	NO	YES	YES	YES	NO	YES	NO	NO	YES	1		YES	YES	NO	YES	EVERY ANTENATAL VISIT	EVERY ANTENATAL VISIT	NO
31	1	1	1	3	3	1	3	4	2	38	3	3	2	ONE	1	1	2	5	2	1	4	1	2	3	1	1	2	1	2	YES	NO	NO	YES	YES	YES	NO	YES	NO	NO	YES	1		YES	YES	YES	NO	EVERY ANTENATAL VISIT	EVERY ANTENATAL VISIT	YES
28	2	1	1	2	3	2	2	1	2	47	3	3	3	MORE THAN ONE	1	1	3	5	2	1	5	2	3	3	1	1	3	1	4	YES	NO	YES	YES	YES	YES	YES	YES	NO	NO	YES	1		YES	YES	YES	YES	EVERY ANTENATAL VISIT	EVERY ANTENATAL VISIT	YES
27	2	1	1	2	4	1	2	1	2	34	3	4	2	ONE	1	2	4	3	1	1	4	3	3	3	2	2	4	3	3	YES	NO	NO	NO	YES	YES	NO	YES	NO	NO	NO	2	GENERAL HOSPITAL	YES	NO	YES	NO	EVERY ANTENATAL VISIT	EVERY ANTENATAL VISIT	YES
39	1	1	3	3	3	1	3	3	2	51	3	3	2	ONE	1	1	3	3	1	1	4	3	2	3	2	1	3	3	2	YES	YES	YES	YES	YES	NO	YES	YES	NO	NO	NO	1		YES	YES	YES	NO	EVERY ANTENATAL VISIT	EVERY ANTENATAL VISIT	NO
33	2	1	1	3	1	2	4	3	1	36	2	1	2	ONE	2	2	2	3	2	2	4	2	2	3	2	2	4	3	2	YES	NO	YES	YES	YES	NO	NO	YES	NO	NO	YES	2	CHURCH/FAITH-BASED CLINICS	YES	NO	NO	YES	EVERY ANTENATAL VISIT	EVERY ANTENATAL VISIT	YES
19	2	1	1	3	1	1	1	0	3	25	4	4	2	ONE	1	2	4	2	1	1	3	2	2	3	2	3	4	2	2	NO	YES	YES	YES	YES	NO	NO	YES	NO	NO	YES	1		YES	YES	NO	NO	EVERY ANTENATAL VISIT	EVERY ANTENATAL VISIT	NO
35	1	1	1	2	3	2	>4	4	1	49	3	1	2	ONE	2	2	2	5	2	1	4	3	2	3	1	3	4	1	2	YES	NO	YES	YES	YES	YES	NO	YES	NO	YES	YES	1		YES	YES	YES	YES	EVERY ANTENATAL VISIT	EVERY ANTENATAL VISIT	YES
39	1	1	3	2	1	1	>4	4	1	40	4	2	3	ONE	2	2	5	5	2	2	4	2	2	2	2	2	4	2	2	YES	NO	YES	YES	YES	YES	NO	NO	NO	NO	NO	1		YES	YES	YES	YES	EVERY ANTENATAL VISIT	EVERY ANTENATAL VISIT	YES
24	1	1	1	3	3	2	2	1	1	30	4	2	3	ONE	2	2	3	4	2	2	4	2	2	2	2	1	2	2	2	YES	YES	YES	NO	NO	YES	NO	YES	NO	NO	NO	2	GENERAL HOSPITAL	YES	NO	YES	NO	EVERY ANTENATAL VISIT	EVERY ANTENATAL VISIT	YES
30	3	1	3	4	3	2	4	5	1	60	3	3	3	MORE THAN ONE	1	1	4	4	2	5	2	2	2	1	1		2	2	2	YES	NO	NO	YES	YES	YES	YES	YES	YES	NO	YES	1		YES	YES	YES	YES	EVERY ANTENATAL VISIT	EVERY ANTENATAL VISIT	NO
36	1	1	1	3	1	1	3	2	2	40	3	3	2	ONE	2	1	2	4	2	2	4	2	2	2	1	1	4	1	4	YES	YES	YES	YES	NO	YES	NO	YES	NO	NO	NO	1		YES	YES	YES	NO	EVERY ANTENATAL VISIT	EVERY ANTENATAL VISIT	YES
21	1	1	3	2	1	2	3	2	1	26	3	3	2	ONE	2	1	4	5	2	2	4	2	2	2	2	2	3	2	2	YES	NO	NO	YES	NO	NO	NO	YES	NO	NO	NO	2	PHC	YES	NO	YES	NO	EVERY ANTENATAL VISIT	EVERY ANTENATAL VISIT	YES
40	1	1	1	2	3	2	1	2	1	59	3	3	2	MORE THAN ONE	2	3	3	4	2	3	4	2	2	3	2	3	4	2	2	NO	NO	NO	NO	NO	YES	NO	YES	NO	NO	NO	1		YES	YES	YES	NO	EVERY ANTENATAL VISIT	EVERY ANTENATAL VISIT	YES
33	2	1	3	1	1	1	2	1	2	36	2	1	2	ONE	2	2	2	4	2	2	5	2	2	2	2	2	2	2	2	YES	YES	YES	NO	YES	YES	NO	NO	NO	NO	NO	2	PHC	YES	YES	YES	NO	EVERY ANTENATAL VISIT	EVERY ANTENATAL VISIT	YES
35	2	1	1	3	3	2	3	4	1	46	3	3	2	MORE THAN ONE	1	1	3	4	2	2	4	2	2	3	2	2	3	3	3	YES	NO	NO	NO	YES	YES	NO	YES	NO	NO	NO	1		YES	YES	YES	YES	EVERY ANTENATAL VISIT	EVERY ANTENATAL VISIT	YES
19	2	1	1	3	3	1	1	0	2	26	3	1	2	ONE	2	1	3	4	4	2	4	2	2	2	3	3	4	3	3	NO	YES	YES	YES	YES	YES	YES	YES	YES	YES	YES	1		YES	YES	NO	NO	EVERY ANTENATAL VISIT	EVERY ANTENATAL VISIT	NO
25	2	1	1	2	1	1	1	0	2	32	2	6	1	ONE	2	2	3	5	2	5	4	2	2	3	3	2	4	2	2	YES	YES	YES	YES	YES	YES	NO	YES	NO	NO	NO	1		YES	YES	YES	YES	EVERY ANTENATAL VISIT	EVERY ANTENATAL VISIT	YES
34	1	1	1	1	1	2	4	3	1	36	3	1	2	ONE	1	2	4	5	2	5	4	3	2	3	3	3	2	2	2	YES	YES	YES	YES	YES	YES	YES	YES	NO	NO	NO	1		YES	YES	YES	YES	EVERY ANTENATAL VISIT	EVERY ANTENATAL VISIT	YES
22	1	1	1	3	1	1	2	2	2	36	3	3	1	ONE	1	1	4	4	4	4	4	2	2	3	3	3	4	4	3	YES	NO	NO	NO	NO	NO	NO	YES	NO	YES	NO	1		YES	YES	YES	YES	EVERY ANTENATAL VISIT	EVERY ANTENATAL VISIT	YES
37	1	1	1	2	1	1	>4	4	1	50	3	3	4	ONE	1	2	4	5	2	1	5	2	3	3	3	3	4	4	3	YES	NO	YES	NO	YES	NO	NO	YES	NO	NO	NO	2	GENERAL HOSPITAL	YES	YES	NO	NO	EVERY ANTENATAL VISIT	EVERY ANTENATAL VISIT	YES
25	1	1	2	3	3	2	1	0	3	27	2	3	1	ONE	2	3	2	4	4	3	5	4	3	3	2	2	4	2	2	NO	YES	YES	YES	NO	NO	NO	YES	NO	NO	YES	1		YES	YES	NO	NO	EVERY ANTENATAL VISIT	EVERY ANTENATAL VISIT	YES
29	2	1	1	3	3	1	3	3	1	45	3	3	3	MORE THAN ONE	1	1	4	5	2	1	5	2	3	3	3	3	5	3	3	YES	NO	NO	NO	NO	YES	NO	YES	YES	YES	NO	2	PHC	YES	YES	YES	NO	EVERY ANTENATAL VISIT	EVERY ANTENATAL VISIT	YES
20	2	1	1	3	4	1	2	1	2	33	3	1	2	ONE	1	2	3	4	2	5	4	2	2	2	3	3	4	3	3	YES	YES	YES	YES	YES	YES	NO	YES	NO	NO	NO	1		YES	YES	YES	YES	EVERY ANTENATAL VISIT	EVERY ANTENATAL VISIT	YES
22	1	2	3	2	3	1	1	0	1	#NULL!	#NULL!	#NULL!	#NULL!		3	3	3	3	2	4	4	3	3	3	3	3	3	3	3	NO	YES	YES	YES	NO	YES	NO	YES	NO	NO	NO	1		YES	YES	YES	NO	EVERY ANTENATAL VISIT	EVERY ANTENATAL VISIT	YES
33	1	1	1	3	4	1	2	2	3	41	3	1	2	ONE	2	2	4	4	4	2	5	2	2	3	2	2	5	2	2	YES	YES	YES	YES	YES	YES	YES	NO	YES	NO	YES	1		YES	YES	YES	YES	EVERY ANTENATAL VISIT	EVERY ANTENATAL VISIT	YES
28	2	1	1	1	3	1	2	1	2	40	4	2	3	ONE	2	2	4	5	2	5	4	3	3	3	3	3	4	4	4	YES	NO	NO	NO	NO	NO	NO	YES	NO	NO	NO	2	PRIVATE	YES	NO	NO	NO	EVERY ANTENATAL VISIT	EVERY ANTENATAL VISIT	YES
32	2	1	1	3	1	2	3	2	2	49	3	2	2	ONE	1	2	4	4	2	5	5	2	2	3	2	1	4	1	4	YES	YES	YES	YES	NO	YES	NO	YES	NO	NO	NO	1		YES	YES	YES	YES	EVERY ANTENATAL VISIT	EVERY ANTENATAL VISIT	YES
34	1	1	1	2	3	1	3	2	1	36	3	1	2	ONE	1	1	4	3	1	1	4	2	3	3	2	2	3	2	2	YES	YES	NO	YES	NO	NO	NO	YES	NO	NO	NO	1		YES	YES	NO	YES	EVERY ANTENATAL VISIT	EVERY ANTENATAL VISIT	YES
21	2	1	1	2	3	1	1	0	2	52	3	3	3	MORE THAN ONE	1	2	4	4	2	3	3	2	2	3	3	3	5	2	4	NO	YES	YES	YES	NO	NO	YES	YES	NO	NO	NO	1		YES	NO	NO	NO	EVERY ANTENATAL VISIT	EVERY ANTENATAL VISIT	YES
22	1	1	1	3	1	1	2	2	3	34	2	3	1	ONE	2	1	4	4	2	1	4	3	2	3	2	2	4	2	2	YES	YES	YES	YES	YES	YES	NO	YES	NO	NO	NO	2	PRIVATE	YES	YES	NO	YES	EVERY ANTENATAL VISIT	EVERY ANTENATAL VISIT	YES
34	1	1	1	3	5	2	4	3	2	46	4	2	4	ONE	1	1	3	3	1	1	5	1	2	3	2	2	4	2	2	NO	NO	NO	YES	NO	YES	NO	YES	NO	YES	NO	1		YES	YES	YES	NO	EVERY ANTENATAL VISIT	EVERY ANTENATAL VISIT	YES
33	1	1	1	3	1	2	>4	5	2	41	3	1	1	MORE THAN ONE	2	1	4	5	2	2	5	2	2	3	2	1	2	3	3	YES	NO	YES	NO	NO	NO	NO	NO	NO	YES	NO	1		YES	YES	YES	NO	EVERY ANTENATAL VISIT	EVERY ANTENATAL VISIT	NO
31	2	1	1	3	1	1	4	3	2	38	3	3	1	ONE	1	1	2	5	1	1	5	1	2	3	2	2	2	2	2	YES	YES	NO	YES	YES	YES	NO	YES	NO	NO	YES	1		YES	YES	YES	YES	EVERY ANTENATAL VISIT	EVERY ANTENATAL VISIT	YES
40	2	1	1	3	3	2	3	3	1	43	3	1	2	ONE	2	2	2	3	2	1	5	2	3	3	3	3	5	2	2	YES	NO	YES	YES	YES	NO	NO	YES	NO	NO	NO	2	PRIVATE	YES	NO	YES	NO	EVERY ANTENATAL VISIT	EVERY ANTENATAL VISIT	YES
25	1	1	3	2	3	1	3	2	2	33	4	4	2	ONE	2	1	2	4	2	1	4	1	2	2	2	2	2	2	2	YES	YES	YES	YES	YES	YES	NO	NO	NO	NO	YES	1		YES	YES	YES	YES	EVERY ANTENATAL VISIT	EVERY ANTENATAL VISIT	YES
31	1	1	1	3	1	1	2	1	1	39	3	1	2	ONE	1	1	1	5	2	3	5	1	3	2	1	1	4	1	2	YES	NO	YES	YES	YES	YES	YES	YES	NO	NO	NO	1		YES	YES	YES	YES	EVERY ANTENATAL VISIT	EVERY ANTENATAL VISIT	YES
27	1	1	1	4	1	1	1	0	3	32	4	2	2	ONE	1	2	2	5	1	1	5	3	3	4	3	3	5	4	3	NO	NO	NO	YES	YES	YES	NO	NO	NO	NO	NO	2	GENERAL HOSPITAL	YES	NO	YES	NO	EVERY ANTENATAL VISIT	EVERY ANTENATAL VISIT	YES
19	2	1	1	3	3	1	1	0	3	26	3	3	1	ONE	2	2	2	5	2	2	5	2	2	2	2	2	4	2	2	NO	YES	NO	YES	YES	NO	NO	NO	YES	NO	NO	1		YES	YES	YES	NO	EVERY ANTENATAL VISIT	EVERY ANTENATAL VISIT	YES
21	2	1	1	3	1	1	2	2	2	34	3	4	2	ONE	1	2	2	5	2	2	4	2	2	3	3	3	3	1	2	YES	NO	YES	YES	NO	NO	NO	YES	NO	NO	NO	2	GENERAL HOSPITAL	YES	NO	NO	NO	EVERY ANTENATAL VISIT	EVERY ANTENATAL VISIT	YES
42	1	1	1	3	1	2	>4	5	1	55	3	3	3	ONE	1	1	2	5	2	1	5	1	1	2	1	1	4	1	4	YES	NO	NO	YES	YES	YES	NO	YES	NO	NO	YES	1		YES	YES	YES	YES	EVERY ANTENATAL VISIT	EVERY ANTENATAL VISIT	YES
33	1	1	3	1	3	1	4	4	2	49	3	1	2	MORE THAN ONE	1	1	1	5	1	1	5	1	1	1	1	1	3	1	4	YES	YES	YES	YES	YES	YES	NO	YES	YES	YES	YES	1		YES	YES	YES	YES	EVERY ANTENATAL VISIT	EVERY ANTENATAL VISIT	YES
18	1	1	1	3	3	1	1	0	2	21	3	1	4	ONE	2	3	2	4	2	1	4	2	3	3	3	3	4	3	3	NO	YES	YES	NO	YES	NO	NO	YES	NO	NO	NO	1		YES	YES	NO	NO	EVERY ANTENATAL VISIT	EVERY ANTENATAL VISIT	NO
24	1	1	1	2	1	1	2	1	2	31	2	1	1	ONE	1	1	1	5	3	2	5	2	1	3	2	1	2	2	2	YES	YES	YES	YES	YES	NO	YES	NO	NO	YES	YES	1		YES	YES	NO	YES	EVERY ANTENATAL VISIT	EVERY ANTENATAL VISIT	YES
27	1	1	3	3	1	1	1	0	1	30	3	1	1	ONE	2	2	2	5	2	3	4	2	2	3	3	3	4	2	2	NO	NO	NO	NO	YES	YES	NO	YES	NO	NO	NO	2	PHC	YES	YES	NO	NO	EVERY ANTENATAL VISIT	EVERY ANTENATAL VISIT	YES
30	2	3	1	3	1	1	3	3	1	#NULL!	#NULL!	#NULL!	#NULL!		1	1	2	4	3	3	5	2	2	3	2	2	2	2	4	YES	NO	YES	NO	YES	YES	YES	YES	YES	NO	NO	1		YES	YES	YES	YES	EVERY ANTENATAL VISIT	EVERY ANTENATAL VISIT	YES
29	1	1	1	3	1	1	1	1	2	35	4	5	2	ONE	1	1	1	4	1	1	4	1	1	2	1	1	4	2	2	NO	NO	NO	YES	YES	YES	NO	NO	YES	YES	NO	2	PHC	YES	YES	YES	YES	EVERY ANTENATAL VISIT	EVERY ANTENATAL VISIT	YES
36	2	1	1	3	3	2	4	3	1	40	3	1	1	ONE	2	2	2	5	2	4	4	1	1	2	2	2	4	2	2	YES	NO	NO	NO	YES	YES	NO	YES	NO	NO	YES	1		YES	YES	YES	NO	EVERY ANTENATAL VISIT	EVERY ANTENATAL VISIT	YES
27	1	1	3	3	1	1	1	0	3	30	3	1	1	ONE	2	2	2	5	2	3	4	2	2	3	3	3	4	2	2	NO	NO	NO	NO	YES	YES	NO	YES	NO	NO	NO	2	PHC	YES	YES	NO	NO	EVERY ANTENATAL VISIT	EVERY ANTENATAL VISIT	YES
33	2	1	1	2	1	2	4	4	1	45	4	2	3	ONE	1	2	2	4	2	2	4	4	2	2	1	2	5	2	2	YES	NO	NO	YES	YES	YES	YES	YES	NO	YES	NO	1		YES	YES	YES	NO	ONCE IN A WHILE	EVERY ANTENATAL VISIT	YES
32	2	1	1	4	1	1	2	1	1	45	3	2	2	MORE THAN ONE	2	1	2	4	2	2	4	2	2	2	3	2	3	2	2	NO	YES	YES	NO	YES	NO	NO	YES	NO	NO	NO	1		YES	YES	NO	NO	EVERY ANTENATAL VISIT	EVERY ANTENATAL VISIT	YES
25	1	1	1	3	1	1	2	2	2	41	3	2	4	ONE	2	1	2	5	1	1	5	2	2	3	1	1	5	1	4	YES	YES	YES	YES	YES	YES	NO	NO	NO	NO	YES	1		YES	YES	YES	NO	EVERY ANTENATAL VISIT	EVERY ANTENATAL VISIT	YES
31	2	1	2	4	1	3	2	6	2	51	4	5	3	ONE	2	2	2	5	3	5	2	2	2	3	2	2	4	3	4	NO	NO	NO	NO	YES	YES	NO	YES	NO	NO	NO	1		YES	YES	NO	NO	EVERY ANTENATAL VISIT	EVERY ANTENATAL VISIT	YES
28	1	1	3	4	1	3	3	2	3	30	4	4	3	ONE	2	2	2	4	4	2	5	2	2	3	3	3	3	3	3	NO	NO	NO	NO	NO	NO	NO	YES	NO	NO	NO	2	PRIVATE	YES	YES	NO	NO	EVERY ANTENATAL VISIT	EVERY ANTENATAL VISIT	YES
35	2	1	1	3	5	1	4	6	2	40	3	2	1	ONE	1	1	3	3	2	2	2	2	2	3	2	2	2	2	2	YES	YES	YES	YES	YES	YES	YES	YES	NO	NO	YES	1		YES	YES	YES	YES	EVERY ANTENATAL VISIT	ONCE IN A WHILE	NO
33	1	1	1	4	1	1	3	2	1	36	4	5	2	ONE	2	2	1	2	2	1	5	1	1	1	1	2	2	1	4	YES	NO	YES	NO	YES	YES	NO	YES	NO	NO	YES	2	PRIVATE	YES	YES	NO	NO	EVERY ANTENATAL VISIT	EVERY ANTENATAL VISIT	YES
29	2	1	1	3	1	1	2	2	1	35	4	5	1	ONE	2	2	2	5	2	2	4	2	2	3	2	3	3	2	2	YES	NO	YES	YES	YES	YES	NO	YES	NO	NO	NO	1		YES	YES	YES	NO	EVERY ANTENATAL VISIT	EVERY ANTENATAL VISIT	YES
22	2	1	1	3	1	2	1	0	3	25	4	1	2	ONE	2	2	2	4	4	5	4	3	2	3	2	2	2	2	2	NO	NO	NO	NO	YES	YES	NO	YES	YES	NO	YES	1		YES	YES	YES	NO	EVERY ANTENATAL VISIT	EVERY ANTENATAL VISIT	NO
35	1	1	1	3	1	1	3	2	2	37	3	1	4	ONE	2	2	3	3	4	2	3	2	2	3	2	3	3	3	2	YES	NO	NO	YES	YES	NO	NO	YES	YES	NO	YES	1		YES	YES	YES	NO	EVERY ANTENATAL VISIT	EVERY ANTENATAL VISIT	NO
23	2	2	1	3	5	2	1	0	1	#NULL!	#NULL!	#NULL!	#NULL!		1	1	1	5	1	1	5	1	3	3	3	3	3	3	3	NO	NO	NO	YES	YES	YES	NO	YES	NO	NO	NO	1		YES	YES	YES	NO	EVERY ANTENATAL VISIT	EVERY ANTENATAL VISIT	YES
35	2	1	1	2	1	1	>4	5	2	40	2	1	1	ONE	2	2	4	4	4	3	5	2	2	3	2	2	4	2	2	YES	NO	NO	NO	YES	YES	NO	YES	NO	NO	NO	1		YES	YES	YES	YES	EVERY ANTENATAL VISIT	EVERY ANTENATAL VISIT	YES
28	2	1	1	3	5	2	3	2	1	36	3	5	4	ONE	1	1	1	3	3	1	3	3	1	2	3	3	4	3	3	YES	NO	NO	YES	NO	YES	NO	NO	NO	NO	NO	2	GENERAL HOSPITAL	YES	YES	YES	YES	EVERY ANTENATAL VISIT	EVERY ANTENATAL VISIT	YES
25	1	1	3	1	3	1	2	3	2	30	3	1	2	ONE	1	1	5	2	2	1	4	2	2	3	1	1	4	2	2	YES	YES	YES	YES	YES	YES	NO	YES	NO	NO	NO	1		YES	YES	YES	YES	EVERY ANTENATAL VISIT	EVERY ANTENATAL VISIT	YES
39	1	4	1	3	1	1	>4	5	1	#NULL!	#NULL!	#NULL!	#NULL!		2	2	2	4	4	1	5	2	1	4	2	4	4	3	4	NO	NO	NO	YES	NO	YES	NO	NO	NO	NO	NO	2	PHC	YES	NO	YES	NO	EVERY ANTENATAL VISIT	EVERY ANTENATAL VISIT	NO
29	2	1	1	2	4	1	1	1	2	52	4	5	4	MORE THAN ONE	2	2	2	5	5	2	5	1	2	2	3	2	2	2	2	NO	NO	YES	YES	YES	YES	NO	YES	NO	NO	NO	2	GENERAL HOSPITAL	YES	YES	YES	NO	EVERY ANTENATAL VISIT	EVERY ANTENATAL VISIT	YES
39	1	1	1	2	1	2	2	3	1	42	4	4	2	ONE	2	2	4	5	2	1	3	3	2	3	2	1	3	2	4	YES	NO	NO	YES	YES	YES	NO	YES	NO	NO	NO	1		YES	YES	NO	NO	EVERY ANTENATAL VISIT	EVERY ANTENATAL VISIT	YES
26	1	1	1	4	5	2	2	1	2	32	4	5	4	ONE	2	2	4	5	3	2	5	1	2	3	4	3	3	3	2	NO	YES	YES	YES	NO	YES	NO	YES	NO	NO	NO	2	GENERAL HOSPITAL	YES	YES	NO	NO	EVERY ANTENATAL VISIT	EVERY ANTENATAL VISIT	NO
34	2	1	1	3	1	1	3	2	1	42	4	2	4	ONE	2	3	4	5	1	1	4	1	2	3	3	2	2	2	2	YES	NO	YES	NO	YES	YES	NO	NO	NO	YES	YES	1		YES	YES	YES	YES	EVERY ANTENATAL VISIT	EVERY ANTENATAL VISIT	YES
34	2	1	1	3	1	1	>4	4	1	36	3	1	2	ONE	2	1	2	4	3	2	4	2	2	3	3	3	4	3	3	NO	YES	YES	NO	NO	NO	NO	NO	NO	NO	NO	1		YES	YES	NO	NO	EVERY ANTENATAL VISIT	EVERY ANTENATAL VISIT	YES
31	1	1	1	3	3	2	2	1	2	34	2	1	2	ONE	1	1	3	4	2	5	5	1	1	2	1	1	2	2	4	YES	YES	YES	YES	YES	YES	NO	YES	NO	YES	NO	1		YES	YES	YES	NO	EVERY ANTENATAL VISIT	EVERY ANTENATAL VISIT	YES
28	2	1	1	3	5	2	1	0	3	30	3	4	2	ONE	2	2	2	5	2	2	5	1	2	3	2	2	2	2	2	NO	NO	NO	NO	NO	NO	YES	NO	YES	YES	YES	2	GENERAL HOSPITAL	YES	YES	NO	NO	EVERY ANTENATAL VISIT	EVERY ANTENATAL VISIT	YES
29	2	1	1	3	3	1	2	1	1	31	3	3	2	ONE	1	2	4	5	2	5	4	1	1	1	1	1	3	2	2	YES	YES	YES	NO	YES	YES	NO	YES	NO	NO	NO	1		YES	YES	YES	YES	EVERY ANTENATAL VISIT	EVERY ANTENATAL VISIT	YES
21	1	1	1	2	1	1	1	0	3	24	3	3	2	ONE	2	2	2	4	4	4	4	2	2	3	1	2	3	2	2	NO	YES	YES	YES	YES	NO	NO	YES	NO	NO	YES	1		YES	YES	NO	NO	EVERY ANTENATAL VISIT	EVERY ANTENATAL VISIT	YES
27	2	1	1	3	5	1	2	1	3	29	3	1	1	ONE	2	2	2	4	3	2	4	2	2	3	1	2	2	2	2	YES	YES	YES	NO	YES	YES	NO	NO	YES	YES	NO	1		YES	YES	YES	NO	EVERY ANTENATAL VISIT	EVERY ANTENATAL VISIT	YES
22	1	1	1	2	1	1	1	0	1	25	3	4	2	ONE	1	1	2	5	1	5	5	1	2	3	2	2	2	2	2	NO	YES	NO	YES	YES	YES	NO	YES	NO	NO	NO	1		YES	YES	YES	YES	EVERY ANTENATAL VISIT	EVERY ANTENATAL VISIT	YES
34	1	1	1	4	1	2	2	1	1	37	4	2	3	ONE	1	1	3	5	1	5	5	1	2	3	3	3	4	2	2	YES	YES	NO	YES	YES	YES	NO	NO	NO	NO	NO	2	PRIVATE	YES	YES	YES	NO	EVERY ANTENATAL VISIT	EVERY ANTENATAL VISIT	YES
20	1	1	1	3	1	1	1	0	1	24	3	1	1	ONE	2	2	4	4	2	4	4	2	2	2	2	2	3	2	4	NO	YES	YES	YES	YES	NO	NO	NO	NO	NO	NO	1		YES	YES	NO	NO	EVERY ANTENATAL VISIT	EVERY ANTENATAL VISIT	YES
20	1	1	1	2	1	1	1	0	1	23	3	1	1	ONE	2	2	2	4	2	2	2	2	2	2	2	3	2	2	2	NO	NO	NO	NO	YES	YES	NO	NO	NO	NO	NO	1		YES	YES	YES	NO	EVERY ANTENATAL VISIT	EVERY ANTENATAL VISIT	YES
35	2	1	1	2	1	2	4	3	1	36	2	3	2	ONE	1	2	3	5	1	5	5	1	2	3	2	2	3	2	2	YES	YES	YES	YES	YES	NO	NO	YES	NO	NO	YES	1		YES	YES	YES	NO	EVERY ANTENATAL VISIT	EVERY ANTENATAL VISIT	YES
24	1	1	1	4	1	1	2	1	1	27	2	3	2	ONE	2	1	4	5	2	5	4	1	2	3	2	2	2	3	2	YES	YES	YES	NO	YES	YES	NO	YES	NO	NO	NO	1		YES	YES	YES	YES	EVERY ANTENATAL VISIT	EVERY ANTENATAL VISIT	YES
32	1	1	1	3	3	1	3	3	1	40	3	1	2	ONE	1	2	4	5	2	2	5	1	2	3	2	1	3	2	4	YES	YES	YES	YES	YES	YES	NO	YES	NO	NO	NO	1		YES	YES	YES	YES	EVERY ANTENATAL VISIT	EVERY ANTENATAL VISIT	YES
26	2	1	1	4	5	2	2	1	3	31	3	2	2	ONE	2	2	4	5	1	1	3	3	3	4	4	4	5	3	3	NO	NO	NO	YES	NO	YES	NO	NO	NO	NO	NO	2	PRIVATE	YES	NO	NO	NO	EVERY ANTENATAL VISIT	EVERY ANTENATAL VISIT	YES
33	2	1	1	2	1	1	4	3	1	45	2	3	2	MORE THAN ONE	1	2	4	5	1	1	5	1	2	2	2	2	4	2	2	YES	NO	YES	YES	NO	NO	NO	YES	NO	NO	YES	1		YES	YES	NO	NO	EVERY ANTENATAL VISIT	EVERY ANTENATAL VISIT	YES
25	2	1	1	3	3	1	2	1	2	27	3	1	1	ONE	1	1	2	5	3	1	5	1	2	2	1	1	3	2	2	YES	YES	YES	YES	YES	YES	NO	YES	NO	NO	NO	1		YES	YES	YES	YES	EVERY ANTENATAL VISIT	EVERY ANTENATAL VISIT	NO
28	2	1	1	2	3	2	3	2	1	32	2	3	2	ONE	1	2	2	4	2	3	3	3	2	3	1	1	4	2	2	YES	YES	NO	YES	YES	YES	NO	NO	NO	NO	NO	1		YES	YES	NO	YES	EVERY ANTENATAL VISIT	EVERY ANTENATAL VISIT	YES
38	2	1	1	2	3	2	>4	4	1	48	3	1	3	MORE THAN ONE	2	1	3	3	2	2	4	2	2	3	2	2	4	2	2	YES	YES	YES	YES	NO	YES	NO	YES	NO	NO	NO	1		YES	YES	NO	YES	EVERY ANTENATAL VISIT	EVERY ANTENATAL VISIT	YES
20	2	1	1	3	3	1	2	2	2	49	3	3	4	MORE THAN ONE	2	2	2	4	2	2	5	1	1	1	1	1	4	2	4	YES	NO	YES	YES	YES	YES	NO	YES	NO	NO	NO	1		YES	YES	YES	YES	EVERY ANTENATAL VISIT	EVERY ANTENATAL VISIT	YES
34	2	1	1	4	5	2	3	3	1	41	4	2	2	ONE	1	2	2	4	4	1	4	2	2	1	2	2	4	1	4	YES	YES	YES	NO	YES	YES	NO	YES	NO	YES	YES	1		YES	YES	YES	YES	EVERY ANTENATAL VISIT	EVERY ANTENATAL VISIT	NO
21	1	1	1	2	1	1	1	1	1	26	3	4	2	ONE	2	2	4	4	4	2	5	1	2	3	3	4	4	2	2	NO	NO	NO	NO	YES	YES	NO	YES	NO	NO	NO	2	PHC	YES	YES	YES	NO	EVERY ANTENATAL VISIT	EVERY ANTENATAL VISIT	YES
27	1	1	1	2	1	1	3	3	2	37	4	5	3	ONE	2	1	2	4	4	2	5	2	3	3	3	3	3	2	2	NO	NO	NO	NO	YES	YES	NO	YES	NO	NO	NO	2	GENERAL HOSPITAL	YES	YES	YES	YES	EVERY ANTENATAL VISIT	EVERY ANTENATAL VISIT	YES
24	1	1	2	3	3	1	2	2	2	30	3	3	1	ONE	2	2	2	4	2	2	5	2	1	1	1	1	4	2	4	YES	NO	YES	YES	YES	YES	NO	YES	NO	NO	NO	1		YES	YES	YES	YES	EVERY ANTENATAL VISIT	EVERY ANTENATAL VISIT	YES
33	2	1	1	2	1	2	>4	4	2	42	3	2	2	ONE	2	2	4	5	2	2	4	2	2	2	2	2	4	2	3	YES	NO	YES	YES	YES	YES	NO	YES	YES	NO	NO	2	PRIVATE	YES	YES	YES	YES	EVERY ANTENATAL VISIT	EVERY ANTENATAL VISIT	YES
36	1	1	1	3	1	2	2	4	1	54	4	1	2	MORE THAN ONE	1	1	3	3	2	3	3	2	2	1	3	3	3	3	2	YES	YES	YES	NO	YES	YES	YES	YES	NO	YES	NO	2	PRIVATE	YES	YES	YES	YES	EVERY ANTENATAL VISIT	EVERY ANTENATAL VISIT	YES
21	2	1	1	2	1	1	2	2	3	30	3	4	2	ONE	2	3	3	4	2	2	3	3	3	4	3	3	4	3	2	NO	NO	NO	NO	YES	YES	NO	YES	NO	NO	NO	1		YES	YES	YES	NO	EVERY ANTENATAL VISIT	EVERY ANTENATAL VISIT	YES
30	1	1	1	2	1	2	3	3	3	39	3	1	3	ONE	2	2	4	4	2	2	4	2	2	3	2	3	4	2	2	YES	YES	YES	NO	YES	YES	YES	YES	NO	NO	NO	1		YES	YES	YES	YES	EVERY ANTENATAL VISIT	EVERY ANTENATAL VISIT	YES
24	2	1	1	3	1	1	2	1	1	30	3	2	2	ONE	1	2	1	2	2	2	5	2	2	1	1	1	4	1	2	NO	NO	NO	YES	YES	YES	NO	YES	NO	NO	NO	1		YES	YES	YES	YES	EVERY ANTENATAL VISIT	EVERY ANTENATAL VISIT	NO
41	2	1	1	3	3	1	>4	4	1	47	3	6	1	ONE	1	1	4	5	2	1	5	2	2	2	1	2	3	2	4	YES	YES	YES	YES	YES	YES	YES	YES	NO	NO	NO	1		YES	YES	YES	YES	EVERY ANTENATAL VISIT	EVERY ANTENATAL VISIT	NO
28	2	1	1	2	3	1	2	1	2	32	2	3	1	ONE	2	2	2	4	3	1	5	1	2	3	1	1	3	1	4	YES	YES	NO	YES	YES	YES	NO	YES	NO	NO	NO	1		YES	YES	YES	NO	EVERY ANTENATAL VISIT	EVERY ANTENATAL VISIT	YES
27	1	1	1	3	4	1	2	1	2	29	2	1	2	ONE	1	2	3	4	1	1	5	2	2	3	2	2	2	1	4	YES	YES	NO	YES	YES	YES	NO	YES	YES	YES	NO	1		YES	YES	YES	NO	EVERY ANTENATAL VISIT	EVERY ANTENATAL VISIT	YES
32	2	1	1	4	3	2	4	3	1	37	3	1	2	ONE	2	1	2	5	2	1	5	1	1	3	3	3	4	2	2	YES	YES	YES	YES	YES	NO	NO	YES	NO	NO	YES	1		YES	YES	YES	NO	EVERY ANTENATAL VISIT	EVERY ANTENATAL VISIT	YES
30	1	1	3	1	4	1	4	3	1	45	3	4	4	ONE	2	2	2	3	2	2	2	2	2	3	2	2	3	2	2	YES	YES	YES	NO	YES	YES	YES	YES	YES	NO	NO	2	PRIVATE	YES	YES	YES	NO	EVERY ANTENATAL VISIT	EVERY ANTENATAL VISIT	NO
30	1	1	2	2	1	1	3	3	1	38	4	2	2	ONE	2	2	2	3	2	1	5	1	1	1	1	2	2	1	2	YES	NO	NO	YES	YES	YES	NO	NO	YES	YES	NO	1		YES	YES	YES	YES	EVERY ANTENATAL VISIT	EVERY ANTENATAL VISIT	NO
29	2	3	1	3	1	1	3	3	1	#NULL!	#NULL!	#NULL!	#NULL!		1	1	2	4	3	3	5	2	2	2	2	2	2	1	4	YES	NO	NO	YES	NO	YES	YES	YES	YES	NO	YES	1		YES	YES	YES	NO	EVERY ANTENATAL VISIT	EVERY ANTENATAL VISIT	NO
28	2	1	1	2	1	1	3	2	2	28	3	1	1	ONE	2	1	3	5	2	3	4	2	2	3	2	1	4	2	2	YES	YES	NO	YES	YES	NO	NO	YES	NO	NO	NO	1		YES	YES	YES	YES	EVERY ANTENATAL VISIT	EVERY ANTENATAL VISIT	YES
37	1	1	1	2	1	2	2	1	1	42	3	5	3	ONE	2	1	2	4	2	1	4	2	2	3	3	3	4	2	2	YES	NO	YES	NO	YES	YES	NO	YES	NO	YES	NO	1		YES	YES	YES	YES	EVERY ANTENATAL VISIT	EVERY ANTENATAL VISIT	YES
23	1	1	3	1	4	1	2	1	1	25	2	1	1	ONE	2	2	3	4	4	3	4	2	2	2	2	2	4	2	2	YES	YES	NO	NO	YES	YES	NO	YES	NO	NO	YES	1		YES	YES	YES	YES	EVERY ANTENATAL VISIT	EVERY ANTENATAL VISIT	YES
21	2	1	3	3	4	1	2	1	2	30	3	1	2	ONE	2	2	2	4	2	2	4	2	2	2	2	2	4	2	2	NO	NO	YES	YES	YES	YES	NO	YES	NO	NO	NO	1		YES	YES	YES	NO	EVERY ANTENATAL VISIT	EVERY ANTENATAL VISIT	YES
32	1	1	3	1	1	1	4	4	1	36	1	1	1	ONE	2	1	2	4	2	3	4	2	2	3	3	3	4	3	3	YES	NO	NO	YES	YES	YES	NO	YES	YES	YES	YES	1		YES	YES	YES	YES	EVERY ANTENATAL VISIT	EVERY ANTENATAL VISIT	YES
37	2	1	1	3	1	2	3	3	2	40	3	1	2	ONE	2	2	4	4	4	2	4	2	2	3	2	3	3	3	2	YES	NO	YES	NO	YES	YES	NO	YES	NO	NO	NO	2	PHC	YES	YES	YES	NO	EVERY ANTENATAL VISIT	EVERY ANTENATAL VISIT	YES
23	2	1	1	4	1	2	1	0	2	31	4	4	3	ONE	1	1	1	5	2	4	4	2	2	2	1	1	4	2	2	NO	NO	NO	NO	YES	YES	NO	YES	NO	NO	YES	1		YES	YES	YES	NO	EVERY ANTENATAL VISIT	EVERY ANTENATAL VISIT	NO
22	1	1	1	3	1	2	1	0	3	28	3	1	2	ONE	1	2	2	3	4	3	5	2	2	2	2	2	4	2	2	NO	NO	NO	NO	YES	YES	NO	YES	NO	NO	NO	1		YES	YES	YES	NO	EVERY ANTENATAL VISIT	EVERY ANTENATAL VISIT	YES
30	2	1	1	3	1	1	4	3	1	32	3	1	2	ONE	1	2	3	5	3	4	5	1	1	3	2	2	2	2	2	YES	YES	YES	YES	YES	YES	NO	YES	NO	NO	YES	1		YES	YES	YES	YES	EVERY ANTENATAL VISIT	EVERY ANTENATAL VISIT	YES
28	2	1	1	2	3	2	2	1	2	30	2	3	2	ONE	1	1	2	3	2	2	4	1	1	4	2	2	3	1	4	YES	NO	NO	YES	YES	YES	NO	YES	NO	NO	NO	1		YES	YES	YES	YES	EVERY ANTENATAL VISIT	EVERY ANTENATAL VISIT	YES
27	1	1	1	3	3	1	3	3	2	32	3	1	2	ONE	1	1	2	4	1	3	5	1	1	1	1	1	3	2	4	YES	YES	YES	YES	YES	NO	NO	YES	NO	NO	YES	1		YES	YES	NO	NO	EVERY ANTENATAL VISIT	EVERY ANTENATAL VISIT	YES
23	2	1	1	3	4	1	2	1	2	34	2	1	1	ONE	1	2	3	3	3	3	4	3	3	3	2	2	3	2	2	YES	YES	YES	YES	YES	YES	NO	YES	NO	NO	YES	1		YES	YES	NO	NO	EVERY ANTENATAL VISIT	EVERY ANTENATAL VISIT	NO
21	1	1	1	3	1	1	1	0	3	25	3	3	1	ONE	2	1	3	5	3	3	4	4	3	3	4	4	4	3	3	NO	YES	YES	YES	NO	NO	NO	YES	NO	NO	NO	2	PHC	YES	NO	NO	NO	EVERY ANTENATAL VISIT	EVERY ANTENATAL VISIT	YES
35	2	1	1	4	3	3	>4	4	1	42	4	5	2	ONE	2	1	4	4	2	2	4	3	3	4	4	4	3	3	3	YES	NO	NO	NO	NO	YES	NO	YES	NO	NO	NO	2	PRIVATE	YES	NO	NO	NO	EVERY ANTENATAL VISIT	EVERY ANTENATAL VISIT	YES
37	1	1	1	4	5	2	4	4	1	42	4	2	3	ONE	2	2	4	5	2	1	5	4	3	4	1	1	3	4	4	YES	NO	NO	YES	NO	YES	NO	YES	NO	NO	NO	2	GENERAL HOSPITAL	YES	NO	YES	NO	EVERY ANTENATAL VISIT	EVERY ANTENATAL VISIT	YES
31	1	1	1	3	1	2	3	2	2	34	4	2	3	ONE	1	1	3	5	1	1	5	3	3	5	5	5	4	4	3	YES	NO	YES	YES	NO	YES	NO	YES	NO	NO	NO	2	PRIVATE	YES	NO	YES	NO	EVERY ANTENATAL VISIT	EVERY ANTENATAL VISIT	YES
30	2	1	1	4	2	2	2	2	3	34	4	2	2	ONE	2	2	4	3	2	1	5	4	3	4	4	4	4	4	3	NO	NO	YES	YES	NO	YES	NO	YES	NO	NO	NO	2	GENERAL HOSPITAL	YES	YES	YES	NO	EVERY ANTENATAL VISIT	EVERY ANTENATAL VISIT	YES
32	2	1	1	4	2	2	4	3	1	40	4	2	3	ONE	2	2	3	5	2	2	4	3	3	4	4	4	4	4	4	YES	NO	YES	NO	NO	YES	NO	YES	NO	NO	NO	2	GENERAL HOSPITAL	YES	YES	YES	NO	EVERY ANTENATAL VISIT	EVERY ANTENATAL VISIT	YES
29	1	1	1	4	2	2	1	0	3	36	4	5	2	ONE	2	2	3	4	2	1	5	2	3	4	4	4	4	4	2	NO	NO	NO	NO	YES	YES	NO	YES	NO	NO	NO	2	PRIVATE	YES	YES	YES	NO	EVERY ANTENATAL VISIT	EVERY ANTENATAL VISIT	YES
26	2	1	1	3	3	2	2	1	1	30	3	1	2	ONE	2	2	2	5	2	4	5	2	2	2	2	2	4	2	2	YES	NO	NO	NO	YES	YES	NO	YES	NO	NO	NO	1		YES	YES	YES	NO	EVERY ANTENATAL VISIT	EVERY ANTENATAL VISIT	YES
23	2	1	1	3	1	1	1	1	1	33	4	5	2	ONE	1	1	1	4	1	1	4	1	1	2	2	2	2	2	2	NO	NO	NO	YES	YES	YES	NO	NO	YES	YES	NO	2	PHC	YES	YES	YES	YES	ONCE IN A WHILE	EVERY ANTENATAL VISIT	YES
26	2	1	1	3	1	1	3	3	1	38	3	1	4	ONE	2	2	2	5	2	2	4	2	2	4	3	3	4	4	2	NO	YES	YES	YES	YES	NO	NO	YES	NO	NO	NO	1		YES	YES	YES	YES	EVERY ANTENATAL VISIT	ONCE IN A WHILE	YES
28	2	1	1	4	1	1	2	2	1	30	4	6	1	ONE	2	1	3	3	2	2	3	2	2	3	3	2	3	1	4	YES	NO	YES	YES	YES	YES	NO	NO	NO	NO	NO	1		YES	YES	YES	NO	EVERY ANTENATAL VISIT	EVERY ANTENATAL VISIT	YES
30	2	1	1	4	2	2	3	4	3	43	2	2	4	MORE THAN ONE	2	2	1	5	4	1	5	3	3	5	3	3	3	3	SD	YES	YES	NO	YES	NO	YES	NO	YES	NO	YES	NO	2	PRIVATE	YES	NO	YES	YES	ONCE IN A WHILE	ONCE IN A WHILE	YES
27	2	1	1	3	1	1	2	3	1	52	3	1	4	MORE THAN ONE	1	1	1	4	4	2	3	2	3	2	2	1	2	2	4	YES	NO	YES	YES	YES	YES	NO	YES	NO	YES	NO	1		YES	YES	NO	NO	EVERY ANTENATAL VISIT	EVERY ANTENATAL VISIT	YES
42	2	1	1	3	1	1	4	3	1	48	3	2	3	ONE	1	2	2	4	2	4	4	2	2	2	1	2	5	2	2	YES	NO	NO	NO	YES	YES	NO	YES	NO	YES	NO	1		YES	YES	YES	NO	EVERY ANTENATAL VISIT	EVERY ANTENATAL VISIT	YES
32	2	4	1	3	3	1	4	3	1	#NULL!	#NULL!	#NULL!	#NULL!		1	1	2	4	3	3	5	2	2	3	2	2	2	2	4	YES	NO	YES	NO	YES	YES	YES	YES	YES	YES	NO	1		YES	YES	YES	YES	EVERY ANTENATAL VISIT	EVERY ANTENATAL VISIT	YES
32	2	1	1	4	1	2	3	3	3	35	4	2	4	ONE	1	2	4	5	1	1	5	4	3	4	4	4	4	3	3	YES	NO	YES	YES	YES	YES	NO	YES	NO	NO	NO	2	GENERAL HOSPITAL	YES	NO	YES	NO	ONCE IN A WHILE	ONCE IN A WHILE	YES
33	2	1	1	3	1	2	4	3	1	37	3	1	2	ONE	1	1	3	5	1	1	4	4	3	4	4	4	3	3	3	YES	NO	NO	NO	NO	YES	NO	YES	NO	NO	YES	1		YES	YES	YES	NO	EVERY ANTENATAL VISIT	EVERY ANTENATAL VISIT	YES
28	2	1	1	3	1	2	2	1	3	31	4	5	2	ONE	2	1	3	5	1	1	5	4	2	4	4	4	4	4	4	NO	NO	YES	NO	NO	YES	NO	YES	NO	NO	NO	2	GENERAL HOSPITAL	YES	NO	YES	NO	ONCE IN A WHILE	ONCE IN A WHILE	YES
31	1	1	1	4	5	2	2	2	2	43	4	2	4	ONE	1	1	3	5	1	1	4	4	4	4	5	5	5	3	3	YES	NO	YES	YES	NO	YES	NO	YES	NO	NO	NO	2	PRIVATE	YES	YES	YES	NO	ONCE IN A WHILE	ONCE IN A WHILE	YES
37	1	1	1	4	5	2	4	3	1	41	4	2	2	ONE	2	1	4	5	1	1	5	4	3	4	4	4	4	4	3	YES	NO	YES	YES	NO	YES	NO	YES	NO	NO	NO	2	PHC	YES	NO	YES	NO	ONCE IN A WHILE	ONCE IN A WHILE	YES
29	2	1	1	3	1	1	3	2	2	37	4	2	2	ONE	2	2	3	4	2	2	4	4	3	4	4	4	3	4	4	NO	NO	YES	YES	NO	YES	NO	YES	NO	NO	NO	2	PRIVATE	YES	NO	YES	NO	EVERY ANTENATAL VISIT	EVERY ANTENATAL VISIT	YES
26	2	1	1	2	1	1	2	1	2	33	3	1	2	ONE	1	1	2	5	2	1	5	1	1	3	2	1	2	2	2	YES	NO	YES	YES	YES	YES	YES	NO	NO	YES	YES	1		YES	YES	YES	NO	ONCE IN A WHILE	ONCE IN A WHILE	YES
25	2	1	1	4	5	2	1	0	3	29	4	5	2	ONE	2	1	4	5	1	1	5	5	2	4	4	4	3	2	3	NO	NO	NO	NO	NO	YES	NO	YES	NO	NO	NO	2	PRIVATE	YES	NO	YES	NO	ONCE IN A WHILE	ONCE IN A WHILE	YES
30	2	1	1	4	5	2	2	1	2	34	4	2	2	ONE	2	2	3	4	1	1	5	5	3	4	4	4	4	4	3	NO	NO	YES	YES	NO	YES	NO	YES	NO	NO	NO	2	PRIVATE	YES	YES	YES	NO	EVERY ANTENATAL VISIT	ONCE IN A WHILE	YES
26	1	1	3	3	1	2	3	4	2	50	4	2	3	MORE THAN ONE	1	2	3	4	2	4	4	2	2	3	2	2	3	2	2	YES	NO	YES	YES	YES	YES	NO	YES	YES	YES	NO	1		YES	YES	YES	YES	EVERY ANTENATAL VISIT	EVERY ANTENATAL VISIT	YES
25	1	1	1	2	3	1	2	1	3	28	3	1	2	ONE	2	1	2	5	2	1	4	3	3	3	3	3	3	2	2	NO	YES	YES	YES	YES	NO	YES	YES	NO	NO	NO	1		YES	YES	YES	YES	EVERY ANTENATAL VISIT	EVERY ANTENATAL VISIT	YES
32	1	1	1	4	3	1	2	1	1	38	4	2	2	ONE	2	2	3	5	2	1	4	3	3	4	3	4	4	4	4	NO	NO	NO	NO	NO	YES	NO	YES	NO	NO	NO	2	PHC	YES	NO	YES	NO	EVERY ANTENATAL VISIT	EVERY ANTENATAL VISIT	YES
28	2	1	1	3	1	1	3	2	2	33	2	1	2	ONE	1	1	3	3	4	4	5	2	2	2	1	1	3	1	4	YES	YES	NO	YES	YES	YES	NO	YES	NO	NO	YES	1		YES	YES	YES	NO	EVERY ANTENATAL VISIT	EVERY ANTENATAL VISIT	YES
30	1	1	1	3	1	1	3	2	1	36	3	1	1	ONE	2	1	2	5	1	2	5	2	2	3	2	2	3	1	4	YES	YES	YES	NO	YES	YES	NO	YES	NO	YES	YES	1		YES	YES	YES	NO	EVERY ANTENATAL VISIT	EVERY ANTENATAL VISIT	YES
20	2	1	1	3	4	1	1	0	3	22	3	3	1	ONE	1	1	2	5	1	1	5	3	2	2	1	1	2	1	4	NO	YES	YES	YES	YES	YES	NO	NO	NO	YES	NO	1		YES	YES	NO	NO	EVERY ANTENATAL VISIT	EVERY ANTENATAL VISIT	YES
24	1	1	1	2	1	1	2	1	1	29	3	1	1	ONE	2	2	2	5	2	2	4	2	2	4	2	2	4	2	2	YES	YES	YES	YES	YES	NO	NO	YES	NO	NO	YES	1		YES	YES	YES	NO	EVERY ANTENATAL VISIT	EVERY ANTENATAL VISIT	NO
32	2	1	1	3	3	2	3	3	2	40	3	1	2	ONE	2	2	2	5	1	1	5	4	3	3	2	3	4	2	2	YES	YES	YES	NO	NO	YES	NO	YES	NO	YES	YES	1		YES	YES	YES	NO	EVERY ANTENATAL VISIT	EVERY ANTENATAL VISIT	YES
26	2	1	1	1	3	1	2	2	1	34	3	6	1	ONE	2	1	3	2	1	4	5	2	2	3	1	1	3	1	2	YES	YES	YES	YES	YES	YES	NO	YES	NO	NO	NO	1		YES	YES	YES	YES	EVERY ANTENATAL VISIT	EVERY ANTENATAL VISIT	YES
36	1	1	1	2	1	1	4	3	2	38	3	1	2	ONE	1	1	2	3	1	1	5	2	2	3	3	3	4	2	2	YES	YES	YES	YES	YES	YES	NO	YES	YES	NO	NO	2	GENERAL HOSPITAL	YES	YES	YES	NO	EVERY ANTENATAL VISIT	EVERY ANTENATAL VISIT	YES
24	2	1	3	2	1	1	1	0	3	26	4	3	1	ONE	1	3	3	5	1	1	3	3	2	4	3	4	3	3	3	NO	YES	YES	NO	YES	NO	NO	YES	NO	NO	NO	1		YES	YES	NO	NO	EVERY ANTENATAL VISIT	EVERY ANTENATAL VISIT	YES
34	1	1	1	3	3	1	4	4	1	38	2	3	2	ONE	1	1	3	5	1	1	5	2	2	2	1	1	2	1	4	YES	YES	NO	YES	YES	YES	NO	NO	YES	YES	YES	1		YES	YES	YES	YES	EVERY ANTENATAL VISIT	EVERY ANTENATAL VISIT	NO
28	1	1	3	3	1	1	2	2	2	34	2	2	2	ONE	2	1	3	5	3	3	5	3	3	2	2	2	4	2	2	YES	YES	NO	YES	YES	YES	NO	NO	NO	NO	NO	1		YES	YES	YES	YES	EVERY ANTENATAL VISIT	EVERY ANTENATAL VISIT	YES
31	1	1	1	2	1	2	3	3	1	37	2	1	2	ONE	2	2	3	5	2	1	5	4	3	4	4	4	3	4	2	YES	YES	YES	YES	NO	YES	NO	YES	NO	NO	NO	2	GENERAL HOSPITAL	YES	NO	YES	NO	EVERY ANTENATAL VISIT	EVERY ANTENATAL VISIT	YES
28	2	1	1	3	3	1	2	3	2	36	3	3	2	ONE	2	2	3	3	2	2	5	3	3	3	2	2	3	2	2	YES	YES	YES	YES	YES	YES	NO	YES	NO	YES	YES	1		YES	YES	YES	YES	EVERY ANTENATAL VISIT	EVERY ANTENATAL VISIT	NO
25	1	1	1	3	3	1	2	1	3	29	3	3	2	ONE	1	2	4	4	1	1	5	2	2	3	1	2	3	2	4	YES	YES	YES	NO	YES	YES	YES	YES	NO	YES	NO	1		YES	YES	YES	NO	EVERY ANTENATAL VISIT	EVERY ANTENATAL VISIT	YES
35	1	1	1	2	1	1	4	4	1	39	2	3	2	ONE	1	2	4	4	1	1	5	2	2	3	2	2	4	2	2	NO	YES	YES	YES	YES	YES	NO	YES	NO	NO	NO	1		YES	YES	YES	NO	EVERY ANTENATAL VISIT	EVERY ANTENATAL VISIT	YES
38	2	1	1	2	1	2	>4	4	1	42	4	2	2	ONE	2	2	2	5	1	1	5	2	2	3	2	2	4	2	2	YES	YES	YES	YES	YES	YES	NO	NO	NO	YES	NO	1		YES	YES	YES	YES	EVERY ANTENATAL VISIT	EVERY ANTENATAL VISIT	YES
27	1	1	1	3	1	2	2	1	1	32	3	3	2	ONE	2	2	2	5	2	1	5	2	2	3	2	2	2	1	4	YES	YES	YES	YES	YES	NO	NO	YES	NO	NO	NO	1		YES	YES	YES	NO	EVERY ANTENATAL VISIT	EVERY ANTENATAL VISIT	YES
41	2	1	1	3	1	2	>4	4	1	53	3	1	2	MORE THAN ONE	1	2	4	1	1	1	5	2	2	3	2	2	4	2	2	YES	YES	YES	YES	YES	YES	YES	YES	YES	YES	YES	1		YES	YES	YES	NO	EVERY ANTENATAL VISIT	EVERY ANTENATAL VISIT	NO
33	1	1	1	3	1	1	4	3	1	35	2	1	1	ONE	1	2	3	5	1	1	5	2	2	2	1	1	3	2	4	YES	YES	YES	YES	YES	NO	NO	YES	NO	NO	YES	1		YES	YES	NO	NO	EVERY ANTENATAL VISIT	EVERY ANTENATAL VISIT	YES
23	2	1	1	4	3	1	1	0	3	26	3	1	1	ONE	1	2	2	5	2	1	5	3	2	3	2	2	4	2	2	NO	YES	YES	NO	YES	YES	NO	YES	NO	YES	YES	1		YES	YES	YES	YES	EVERY ANTENATAL VISIT	EVERY ANTENATAL VISIT	YES
26	1	1	1	2	1	1	2	1	2	31	3	6	1	ONE	2	1	3	5	2	1	5	2	2	3	2	2	4	2	2	YES	YES	YES	YES	YES	YES	NO	YES	NO	NO	NO	1		YES	YES	YES	YES	EVERY ANTENATAL VISIT	EVERY ANTENATAL VISIT	NO
29	2	1	1	3	3	1	2	2	2	33	4	2	2	ONE	2	2	3	5	2	3	4	2	2	3	2	1	3	2	2	YES	YES	NO	YES	YES	YES	NO	YES	NO	NO	NO	1		YES	YES	YES	YES	EVERY ANTENATAL VISIT	EVERY ANTENATAL VISIT	YES
30	1	1	1	2	1	1	2	1	2	35	3	3	2	ONE	2	2	4	4	1	1	5	2	2	3	2	2	4	2	2	NO	YES	YES	YES	YES	YES	NO	NO	NO	NO	NO	1		YES	YES	YES	NO	EVERY ANTENATAL VISIT	EVERY ANTENATAL VISIT	YES
34	2	1	1	2	3	1	4	4	2	41	3	3	2	ONE	1	1	2	5	1	1	5	2	2	3	2	1	4	2	4	YES	YES	YES	NO	YES	YES	NO	YES	NO	NO	NO	1		YES	YES	YES	NO	EVERY ANTENATAL VISIT	EVERY ANTENATAL VISIT	YES
30	2	1	3	3	3	2	3	2	2	43	3	1	2	ONE	2	2	2	3	1	1	4	3	2	2	2	2	2	2	2	YES	YES	NO	YES	YES	YES	NO	YES	NO	NO	NO	1		YES	YES	YES	YES	EVERY ANTENATAL VISIT	EVERY ANTENATAL VISIT	YES
24	1	1	1	3	1	1	2	1	3	28	3	4	2	ONE	2	2	3	4	2	2	4	2	2	2	2	2	3	2	2	YES	YES	YES	YES	YES	YES	YES	YES	NO	YES	YES	1		YES	YES	YES	YES	EVERY ANTENATAL VISIT	EVERY ANTENATAL VISIT	YES
33	3	1	1	2	3	1	4	4	1	50	1	3	2	MORE THAN ONE	1	1	1	4	2	5	5	1	1	3	1	1	2	2	2	YES	YES	YES	NO	YES	YES	NO	YES	NO	NO	NO	1		YES	YES	YES	YES	EVERY ANTENATAL VISIT	EVERY ANTENATAL VISIT	NO
31	1	1	1	3	3	1	2	2	2	35	3	1	2	ONE	1	1	2	4	1	2	5	2	2	4	2	2	3	1	2	YES	YES	NO	YES	YES	YES	NO	YES	YES	NO	NO	1		YES	YES	YES	NO	EVERY ANTENATAL VISIT	EVERY ANTENATAL VISIT	NO
21	2	1	1	3	4	1	1	0	3	24	3	3	1	ONE	1	3	3	5	2	3	4	3	2	4	3	4	3	3	3	NO	YES	YES	YES	YES	YES	NO	YES	NO	NO	NO	1		YES	YES	NO	NO	EVERY ANTENATAL VISIT	EVERY ANTENATAL VISIT	NO
27	2	1	1	3	1	1	3	3	1	36	3	1	2	ONE	1	2	3	3	3	4	4	2	3	3	2	2	3	2	4	YES	YES	NO	YES	YES	YES	NO	YES	NO	NO	NO	1		YES	YES	YES	NO	EVERY ANTENATAL VISIT	EVERY ANTENATAL VISIT	YES
35	2	1	1	2	1	1	>4	5	1	59	3	1	1	MORE THAN ONE	2	2	3	3	1	1	4	3	3	2	1	1	4	2	4	YES	YES	YES	NO	YES	YES	YES	YES	YES	NO	NO	1		YES	YES	YES	YES	EVERY ANTENATAL VISIT	EVERY ANTENATAL VISIT	NO
37	1	1	1	3	3	2	4	3	1	53	4	5	2	ONE	2	2	3	5	1	2	5	2	3	3	2	2	3	1	4	YES	YES	YES	YES	YES	YES	NO	YES	NO	NO	NO	1		YES	YES	YES	NO	EVERY ANTENATAL VISIT	EVERY ANTENATAL VISIT	YES
27	2	1	1	2	1	1	3	3	2	33	3	1	1	ONE	1	1	3	5	2	1	5	2	2	3	2	2	3	1	2	YES	YES	YES	NO	YES	NO	NO	YES	NO	NO	NO	1		YES	YES	YES	NO	EVERY ANTENATAL VISIT	EVERY ANTENATAL VISIT	YES
[truncated: 107 more columns]
